# Supplementary material for: Cultural adaptation of the mental health first aid guidelines for assisting a person at risk of suicide for Sri Lanka: a Delphi expert consensus study
Source: BMC Psychiatry. 2021 Sep 24;21:466. doi: 10.1186/s12888-021-03486-7 (PMC8464144; doi:10.1186/s12888-021-03486-7)
Supplement: Supplementary file 1 — Additional file 1. Supplementary information accompanies this paper: 1. Statements that were presented to the panels and their ratings across 2 rounds of the survey. [file 12888_2021_3486_MOESM1_ESM.xlsx]

## Sheet: Round 1
Statement order*	Statements in English	Statements in Sinhala	Endorsement rates (%)
			Panel of health professionals (n=130)	Panel of consumers and carers (n=18)	Total (n=148)
	Section A
	Part 1
Q 1	The first aider should not assume that the person will get better without help	උදවු කිරීමකින් තොරව එම පුද්ගලයා හොඳ තත්ත්වයට පත්වේයැයි ප්‍රථමාධාරකරු විසින් උපකල්පනය නොකළ යුතුය.	0.968504	1	0.971831
Q 2	The first aider should not assume that the person will seek help on their own	එම පුද්ගලයා, තමා විසින්ම උදවු ලබාගැනීම සඳහා යොමුවේ ‍යැයි ප්‍රථමාධාරකරු විසින් උපකල්පනය නොකළ යුතුය.	0.953488	1	0.958333
Q 3	The first aider should be able to recognize the warning signs of suicide	සියදිවි නසාගැනීමේ අවධානමක් ඇති අයකු තුල තිබිය හැකි ලක්ෂණ හඳුනාගැනීමට ප්‍රථමාධාරකරුට හැකිවිය යුතුය.	0.992248	1	0.993056
Q 4	If the suicidal person has already harmed themselves, the first aider should administer first aid and call emergency services, asking for an ambulance	එම පුද්ගලයා දැනටමත් තමාට හානි කරගෙන ඇත්නම්, ප්‍රථමාධාරකරු විසින් ඒ සඳහා ප්‍රථමාධාර ලබාදෙමින් හදිසි සේවාවක් අමතා ගිලන් රථයක් කැඳවිය යුතුය.	0.984496	1	0.986207
Q 5	The first aider should act promptly if they think someone is considering suicide	යම් තැනත්තකු සියදිවි නසාගැනීමට කල්පනා කරන බව බව හැගී ගියහොත්, ප්‍රථමාධාරකරු විසින් වහාම ක්‍රියාත්මක විය යුතුය.	1	1	1
	Part 2
Q 6	The first aider should tell the person their concerns about them, describing behaviours that have caused them to be concerned about suicide	එම පුද්ගලයා, සිය දිවි හානිකර ගැනීමකට යොමු වේදෝයි යන්න පිළිබඳව තමා සැලකිලිමත් වීමට හේතු වූ, එම පුද්ගලයයාගේ හැසිරීම් විස්තර කර දෙමින්, ප්‍රථමාධාරකරු විසින් එම පුද්ගලයා පිලිබඳ තමා තුල ඇති සැලකිලිමත් බව ප්‍රකාශ කල යුතුය.	0.899225	0.571429	0.867133
Q 7	The first aider needs to be aware of their attitudes about suicide and the impact of these upon their ability to provide assistance, e.g. Beliefs that suicide is wrong or that it is a rational option	සියදිවි හානි කරගැනීම පිළිබඳව ප්‍රථමාධාර කරු තුල තිබිය හැකි ආකල්ප (උදා- සිය දිවි හානි කර ගැනීම වැරදි ක්‍රියාවකි හෝ එය බුද්ධිමත් ක්‍රියාවකි වැනි ) පිළිබඳව හා යම් අයකුට උපකාර ලබාදීමට ඔහුට ඇති හැකියාව කෙරෙහි එම ආකල්ප බලපෑ හැකි අකාරය පිළිබඳව ප්‍රථමාධාර කරු විසින් දැනසිටිය යුතුය	0.976744	1	0.97931
Q 8	The first-aider should demonstrate appropriate language when referring to suicide by using the terms 'suicide' or 'died by suicide'	ප්‍රථමාධාරකරු විසින් සියදිවි හානි කරගැනීම පිළිබඳව සාකච්ඡා කිරීමෙදී "සියදිවි හානි කර ගැනීම" හෝ "සියදිවි හානිකර ගැනීමෙන් මරණයට පත්විය" වැනි සුදුසු බස් වහරක් භාවිතා කළ යුතුය.	0.775194	0.6875	0.765517
Q 9	The first-aider should avoid using terms to describe suicide that promote stigmatising attitudes, e.g. 'commit suicide' or refer to a suicide attempt as having 'failed' or been 'unsuccessful'	සියදිවි හානි කරගැනීම් සම්බන්ධයෙන් කතා කිරීමේදී , සමාජීය අපකීර්තියක් ඇතිකරවනසුළු ආකල්ප වලට අනුබල දෙන ආකාරයේ වචන එනම් “ව්‍යර්ථ වූ" හෝ "අසාර්ථක වූ" සියදිවි නසා ගැනීමට දැරූ උත්සාහයක් වැනි වචන ප්‍රථමාධාරකරු විසින් භාවිතා නොකළ යුතුය.	0.828125	0.888889	0.835616
Q 10	The first aider should be aware that different cultures have different beliefs and attitudes about suicide	වෙනස් සංස්කෘතීන් තුළ සියදිවි හානි කරගැනීම පිළිබඳව විවිධ වූ විශ්වාසයන් හා ආකල්ප ඇතිබව ප්‍රථමාධාරකරු විසින් දැනසිටිය යුතුය.	0.921875	0.833333	0.910959
	Part 3
Q 11	If the first aider thinks someone might be having suicidal thoughts, they should ask that person directly	යම් පුද්ගලයකුට සියදිවි හානි කරගැනීමේ සිතුවිලි ඇති බව ප්‍රථමාධාරකරු ට හැඟුනහොත්, එම පුද්ගලායාගෙන් ඒ බව සෘජුවම විමසිය යුතුය.	0.858268	0.9375	0.867133
Q 12	If the first aider has even a mild suspicion that the person is having suicidal thoughts, they should ask	යම් පුද්ගලයකු තුල සියදිවි හානි කරගැනීමේ සිතුවිලි ඇති බවට සුළු සැකයක් හෝ ප්‍රථමාධාර කරු තුල ඇතිවුවහොත් ඒ බව එම පුද්ගලයාගෙන් විමසිය යුතුය.	0.914062	0.944444	0.917808
Q 13	If the first aider thinks someone might be having suicidal thoughts and feels unable to ask them, the first aider should find someone who is able to ask	යම් පුද්ගලයකුට සියදිවි හානි කරගැනීමේ සිතුවිලි තිබිය හැකි බව හැගෙන නමුත් තමාට එය එම පුද්ගලයාගෙන් විමසීමට අපහසු නම්, එය විමසිය හැකි අයකු ප්‍රථමාධාරකරු විසින් සොයාගත යුතුය	0.913386	1	0.922535
Q 14	The first aider should not avoid using the word 'suicide'. It is important to discuss the issue directly, without dread or expressing negative judgement	ප්‍රථමාධාරකරු විසින් “සියදිවි හානි කර ගැනීම" යන්න භාවිතයෙන් වැළකී නොසිටිය යුතුය. ඇසීමට බියක් නොසිටිමින්හෝ සෘණවාදී නිගමයන් ප්‍රකාශ කිරීමෙන් තොරව , කරුණු සාජුවම සාකච්ඡා කිරීම වැදගත් වේ.	0.920635	1	0.929577
Q 15	The first aider should know that it is more important to ask about suicidal thoughts than to be concerned about the exact wording	භාවිතා කළයුතු නිශ්චිත වචන පිළිබඳ සැළකිලිමත් වීමට වඩා, සියදිවි හානි කරගැනීමේ සිතුවිලි පිළිබඳ විමසීම වැදගත් බව ප්‍රථමාධාරකරු විසින් දැනසිටිය යුතුය.	0.96124	1	0.965753
Q 16	The first aider should not ask about suicide in leading or judgemental ways e.g. 'You're not thinking of doing anything stupid, are you?	සියදිවි හානි කර ගැනීම පිළිබඳව විමසීමේදී ප්‍රථමාධාරකරු විසින් පූර්ව නිගමනයක සිටිමින් අසන ප්‍රශ්න හෝ බලාපොරොත්තු වන පිළිතුර ලැබෙන ආකාරයෙන් යෙදූ ප්‍රශ්න නොඇසිය යුතුය. උදා. “ඔබ අනුවණ දෙයක් කරගැනීමට සිතන්නේ නෑ නේද” වැනි ප්‍රශ්න	0.90625	1	0.917808
Q 17	The first aider should be aware that if a person is not suicidal, asking them cannot put the idea of suicide in their head	යම් පුද්ගලයකු තුළ සියදිවි හානි කරගැනීමේ අරමුණක් නොමැති අවස්ථාවකදී, ඒ පිළිබඳ විමසීමෙන් සියදිවි හානිකරගනීමේ සිතිවිල්ලක් ඔවුන්ගේ මනසට ඇතුළු නොවන බව ප්‍රථමාධාරකරු විසින් දැනසිටිය යුතුය.	0.835938	0.888889	0.842466
Q 18	The first aider should be aware that if a person is suicidal, asking them about suicidal thoughts will not increase the risk that they will act on these	යම් පුද්ගලයකු තුළ සියදිවි හානි කරගැනීමේ අරමුණක් ඇති අවස්ථාවකදී, සියදිවි හානි කරගැනීමේ සිතිවිලි පිළිබඳ විමසීම හේතුවෙන් එම සිතිවිලි මත ඔවුන් කටයුතු කිරීමේ අවදානම ඉහළ නොයන බව ප්‍රථමාධාරකරු විසින් දැනසිටිය යුතුය.	0.945736	1	0.952381
Q 19	The first aider should be aware that if a person is suicidal, asking them about suicidal thoughts will allow them the chance to talk about their problems and show them that somebody cares	යම් පුද්ගලයකු තුළ සියදිවි හානි කරගැනීමේ අරමුණක් ඇති අවස්ථාවකදී, ඒ පිළිබඳ විමසීමෙන් ඔවුන්ට තම ප්‍රශ්න පිළිබඳ සාකච්ඡා කිරීමට අවස්ථාවක් ලැබෙන බව හා තමන් කෙරෙහි සැළකිලිමත් වන්නෙකු සිටිනබව ඔවුනට පෙන්වීමට හැකිවන බව ප්‍රථමාධාරකරු විසින් දැනසිටිය යුතුය.	1	1	1
Q 20	The first aider should be aware that it is more important to genuinely want to help than to be of the same age, gender or cultural background as the person	එම පුද්ගලයාට සමාන වයසක්, ස්ත්‍රී/පුරුෂ බවක් හෝ සංස්කෘතික පසුබිමක් තිබීම නොව, උදවු කිරීම සඳහා සැබෑ උවමනාවක්/අභිලාශයක් තිබීම බව ප්‍රථමාධාරකරු විසින් දැනසිටිය යුතුය.	0.968992	1	0.972789
	Part D - If the person doesn’t want to talk	D. එම පුද්ගලයා කතා කිරීමට කැමැත්තක් නොදක්වයි නම්
Q 21	The first aider should understand that the person may not want to talk with them, and should offer to help them find someone else to talk to	එම පුද්ගලයාට තමන් හා කතා කිරීමට අකමැත්තක් තිබිය හැකි බව ප්‍රථමාධාරකරු විසින් අවබෝධ කරගත යුතු අතර ඔවුන්ට කතා කිරීම් සඳහා වෙනත් අයකු සොයාගැනීමට සහය විය හැකි බව පැවසිය යුතුය.	0.946154	0.833333	0.932432
	Part E- If the first aider feels unsuccessful in their approach	E - එම පුද්ගලාවෙත එළඹීමට ක්‍රියා කල අකාරය අසාර්ථක බව ප්‍රථමාධාරකරු ට හැඟේනම්
Q 22	If the first aider is unable to make a connection with the person, they should offer to help them find someone else to talk to	එම පුද්ගලයා සමග සබඳතාවක් ගොඩනගාගැනීමට ගැනීමට ප්‍රථමාධාරකරුට නොහැකිනම්, ඔවුන්ට කතා කිරීම සඳහා සුදුසු වෙනත් අයකු සොයාගැනීමට සහය විය හැකි බව ප්‍රකාශ කල යුතුය. සහය දැක්වීමට ඉදිරිපත් විය යුතුය	0.992308	0.944444	0.986486
	Part F -Reacting to expressions of suicidal thoughts	F - යමෙකු සියදිවි හානි කරගැනීමේ සිතුවිලි ප්‍රකාශ කෙරෙන විට ඒවාට ප්‍රතිචාර දැක්වීම
Q 23	The first aider should know that it is common to feel panic or shock when someone discloses thoughts of suicide	යමෙකු සියදිවි හානි කරගැනීමේ සිතුවිලි පවසන විට, තමා සන්ත්‍රාසයට පත්වීම (කලබලයට පත්වීම) හෝ කම්පනයක් දැනීම සාමාන්‍යයෙන් සිදුවන බව ප්‍රථමාධාරකරු විසින් දැනසිටිය යුතුය.	0.930769	0.944444	0.932432
Q 24	The first aider should appear calm and confident in the face of the suicide crisis, as this may have a reassuring effect for the suicidal person	සියදිවි හානි කරගැනීම පිලිබඳ හදිසි අවස්ථාවකදී ප්‍රථමාධාරකරු විසින් සන්සුංව හා විශ්වාසයකින් යුතුව කටයුතු කළයුය, මන්ද, එසේ කිරීම තුලින් සියදිවි හානි කරගැනීමේ සිතුවිලි සහිත පුද්ගලායා හට විශ්වාසය තහවුරු වන අන්දමේ සැනසිලිදායක බලපෑමක් ඇතිකිරීමට හේතු විය හැක.	0.976923	1	0.97931
Q 25	The first aider should react to expressions of suicidal thoughts with calmness and empathy	යමෙකු සියදිවි හානි කරගැනීමේ සිතුවිලි ප්‍රකාශ කරන විට, ප්‍රථමාධාරකරු සන්සුන් බවකින් හා සහකම්පනයෙන් යුතුව ප්‍රතිචාර දැක්විය යුතුය.	0.961538	1	0.965517
Q 26	The first aider should avoid expressing negative reactions to suicidal thoughts, e.g. judgement, shock, panic, anger	සියදිවි හානි කරගැනීමේ සිතුවිලි කෙරෙහි පූර්ව-නිගමනයන් සහිතව බවක් , කම්පනය වූ ස්වභාවයක් , සන්ත්‍රාසයට පත්වූ ස්වභාවයක් (කලබල වූ ස්වභාවයක් ) හෝ උරණ වීමක් වැනි සෘණාත්මක ප්‍රතිචාර නොදැක්විය යුතුය.	0.953488	0.888889	0.945578
Q 27	The first aider should allow the suicidal person to discuss their feelings. A suicidal person may feel relief at being able to do so	ප්‍රථමාධාරකරු විසින් සියදිවි හානි කරගැනීමේ සිතුවිලි ඇති පුද්ගලයාට තම සිතුවිලි පිළිබඳව සාකච්ඡා කිරීමට කිරීමට අවස්තාව ලබා දිය යුතුය. එසේ සාකච්ඡා කිරීම, සියදිවි හානි කරගැනීමේ සිතුවිලි ඇති පුද්ගලයකු හට සහනයක් දැනීමට හේතු විය හැක.	1	1	1
	Part G - Psychosis specific	G - යථාර්තවාදී නොවන සිතිවිලි සහිත උග්‍ර මානසික රෝගී තත්ත්ව ඇතිවිට
Q 28	If the suicidal person says they are hearing voices, the first aider should ask what the voices are telling the person in case the voices are relevant to their current suicidal thoughts	සියදිවි හානි කරගැනීමේ සිතුවිලි ඇති පුද්ගලයා, කිසිවකු කථා කරන හඬවල් තමන්ට ඇසෙන බව පැවසුවහොත් , ඒවා සියදිවි හානි කරගැනීමේ සිතුවිලිවලට අදාළ වියහැකි බැවින්, එම කට හඬවල් පවසන්නේ මොනවාදැයි ප්‍රථමාධාරකරු විසින් විමසිය යුතුය.	0.945736	1	0.952055
	Section 2 - Assessing seriousness of the suicide risk	Section 2 - සියදිවි හානි කරගැනීමේ අවදානමෙහි බරපතල බව තක්සේරු කිරීම
	Part A - Assessing urgency	A - කෙතරම් හදිසි අවස්ථාවක් දැයි තක්සේරු කිරීම
Q 29	The first aider should take all thoughts of suicide seriously. The lack of a plan for suicide is not sufficient to ensure safety	ප්‍රථමාධාරකරු විසින්, සියදිවි හානි කරගැනීම පිලිබඳ සියළුම සිතුවිලි බරපතළ ඒවා ලෙස සැලකිය යුතුය. සියදිවි හානි කරගැනීමේ සැළසුමක් නොමැති වූ පමණින් එය අනතුරු රහිත ස්වභාවයක් ලෙස සහතික කිරීමට ප්‍රමාණවත් නොවේ	0.953488	0.944444	0.952381
Q 30	The first aider should determine the urgency of taking action based on recognition of suicide warning signs	ප්‍රථමාධාරකරු විසින් සියදිවි හානි කරගැනීමේ අවදානම් සංඥා හඳුනාගැනීම මත පදනම් වෙමින් කෙතරම් ඉක්මනින් මැදිහත්විය යුතුද යන්න තීරණය කළ යුතුය.	0.992248	1	0.993197
Q 31	The first aider should take expressions of suicidal thoughts seriously and act on these, not dismissing them as 'attention seeking' or a 'cry for help'	ප්‍රථමාධාරකරු විසින් යම් අයකු සියදිවි හානි කරගැනීමේ සිතුවිලි පිලිබඳ කරන ප්‍රකාශනයන් "අවධානය ලබාගැනීමට සිදුකරන අනියම් උත්සහයක්” හෝ " අවධානය ලබාගැනීමට කරන රඟපෑමක් " ලෙස පමණක් සිතා බහැර නොකොට ඒවා බරපතළ ලෙස සලකා ඒ පිළිබඳව කටයුතු කළ යුතුය.	0.976744	1	0.979592
	Part B -Finding out about their plan	B - සියදිවි හානිකර ගැනීම සඳහා වන ඔවුන්ගේ සැලසුම පිළිබඳ සොයා දැනගැනීම
Q 32	The first aider should ask the suicidal person if they have a plan for suicide	සියදිවි හානි කරගැනීම සඳහා යම් සැළසුමක් ඇත්දැයි ප්‍රථමාධාරකරු විසින් සියදිවි හානි කරගැනීමේ සිතුවිලි ඇති පුද්ගලයාගෙන් විමසිය යුතුය	0.884615	0.777778	0.871622
Q 33	The first aider should ask the suicidal person how they intend to suicide i.e. ask them direct questions about how, when and where they intend to suicide	එම පුද්ගලයාගෙන්, තමා සියදිවි හානි කරගැනීමට අදහස් කරගන සිටින ආකාරය පිළිබඳව ප්‍රථමාධාරකරු විසින් විමසිය යුතුය. උදා: ඔවුන්ගෙන් ඍජුවම, එසේ කිරීමට සිතාග සිටින්නේ කෙසේද, කවදාද, කොහේදීද වැනි ප්‍රශ්න ඇසිය යුතුය.	0.853846	0.777778	0.844595
Q 34	The first aider should ask the suicidal person if they have decided when they will carry out their plan	එම පුද්ගලයාගෙන්, තම සියදිවි හානි කරගැනීමේ සැළසුම ක්‍රියාත්මක කිරීම සඳහා යම් දිනයක් සිතාගන සින්නේ දැයි ප්‍රථමාධාරකරු විසින් විමසිය යුතුය.	0.844961	0.777778	0.836735
Q 35	The first aider should find out if the suicidal person has already taken steps to secure the means to end their life	සියදිවි හානි කරගැනීමේ සිතුවිලි ඇති පුද්ගලයා විසින්, සිය ජීවිතය අවසන් කරගැනීම සඳහා අවශ්‍ය ක්‍රමවේදය සපුරා ගැනීමට දැනටමත් පියවර ගෙන ඇත්දැයි ප්‍රථමාධාරකරු විසින් සොයාගත යුතුය.	0.944	1	0.951049
Q 36	The first aider should be aware that those at the highest risk for acting on thoughts of suicide in the near future have a specific suicide plan, the means to carry out the plan, a time set for doing it, and an intention to do it	සියදිවි හානි කරගැනීමේ සිතිවිලි මත ඉක්මනින්ම ක්‍රියාත්මක වීමේ ඉහල අවදානමක් ඇති පුද්ගලයන් හට, සියදිවි හානි කරගැනීමේ සැළසුමක්, එම සැලසුම ක්‍රියාත්මක කිරීමට ක්‍රමයක්, ඒ සඳහා නියම කරගත් කාලයක් හා එය සිදුකිරීමට අරමුණක් ඇතිබව ප්‍රථමාධාරකරු විසින් දැනසිටිය යුතුය.	0.960317	0.833333	0.944444
	Part C - Asking about other factors that contribute to risk	C - අවධානම සඳහා දායක විය හැකි අනෙකුත් සාධක පිළිබඳ විමසීම
Q 37	The first aider should ask the suicidal person if they have been using drugs or alcohol	සියදිවි හානි කරගැනීමේ සිතුවිලි ඇති පුද්ගලයාගෙන් තමා මත්පැන් හා මත්ද්‍රව්‍ය භාවිත කරන්නේදැයි ප්‍රථමාධාරකරු විසින් විමසිය යුතුය.	0.936	0.888889	0.93007
Q 38	The first aider should ask if the suicidal person has received treatment for mental health problems or is taking any medication	සියදිවි හානි කරගැනීමේ සිතුවිලි ඇති පුද්ගලයාගෙන් තමා යම්කිසි මානසික සෞඛ්‍ය ගැටළුවක් සඳහා ප්‍රතිකාර ලබාගැන ගෙන ඇත්දැයි හෝ දැනට යම් ඖෂධයක් භාවිතා කරන්නේදැයි ප්‍රථමාධාරකරු විසින් විමසිය යුතුය.	0.991935	0.888889	0.978873
Q 39	The first aider should ask the suicidal person if they have received mental health treatment in the past	සියදිවි හානි කරගැනීමේ සිතුවිලි ඇති පුද්ගලයාගෙන් තමා අතීතයේදී මානසික රෝගයක් සඳහා ප්‍රතිකාර ගෙන ඇත්දැයි ප්‍රථමාධාර කරු විමසිය යුතුය	0.976	0.888889	0.965035
Q 40	The first aider should ask the suicidal person if they have ever known anyone who has died by suicide	සියදිවි හානි කරගැනීමෙන් මරණයට පත් වූ යම් කෙනෙකු පිළිබඳව තමා දැනගෙන සිටියා දැයි ප්‍රථමාධාරකරු විසින් සියදිවි හානි කරගැනීමේ සිතුවිලි ඇති පුද්ගලයාගෙන් විමසිය යුතුය.	0.736434	0.555556	0.714286
Q 41	The first aider should ask the suicidal person if they have ever made a suicide plan in the past	තමා මීට පෙර කෙදිනක හෝ සියදිවි හානි කරගැනීම සඳහා සැළසුමක් සකස් කර තිබුණේදැයි ප්‍රථමාධාරකරු විසින් සියදිවි හානි කරගැනීමේ සිතුවිලි ඇති පුද්ගලයාගෙන් විමසිය යුතුය.	0.945736	0.777778	0.92517
Q 42	The first aider should ask the suicidal person if they have ever made a suicide attempt in the past	තමා මීට පෙර කෙදිනක හෝ සියදිවි හානි කරගැනීමට උත්සාහ කර ඇත්දැයි ප්‍රථමාධාරකරු විසින් සියදිවි හානි කරගැනීමේ සිතුවිලි ඇති පුද්ගලයාගෙන් විමසිය යුතුය.	0.953488	0.611111	0.911565
Q 43	The first aider should ask the suicidal person how they are feeling right now	තමාගේ වර්තමාන මානසික තත්ත්වය කෙසේදැයි ප්‍රථමාධාරකරු විසින් සියදිවි හානි කරගැනීමේ සිතුවිලි ඇති පුද්ගලයාගෙන් විමසිය යුතුය. මේ අවස්ථාවේ තමාගේ සිතට දැනෙන ස්වාභාවය කෙසේ දැයි ප්‍රථමාධාරකරු විසින් සියදිවි හානි කරගැනීමේ සිතුවිලි ඇති පුද්ගලයාගෙන් විමසිය යුතුය.	0.968992	0.777778	0.945578
Q 44	The first aider should ask the suicidal person if they have told anyone about how they are feeling	ප්‍රථමාධාරකරු විසින් සියදිවි හානි කරගැනීමේ සිතුවිලි සහිත පුද්ගලයා තමාගේ සිතට දැනෙන ස්වභාවය පිළිබඳව කිසියම් කෙනෙකුට පවසා ඇත්දැයි ප්‍රථමාධාරකරු විසින් විමසිය යුතුය.	0.944882	0.888889	0.937931
Q 45	The first aider should ask the suicidal person if there have been changes in their employment, social life, or family	ප්‍රථමාධාරකරු විසින් සියදිවි හානි කරගැනීමේ සිතුවිලි සහිත පුද්ගලයාගෙන් තමාගේ රැකියාවේ, සමාජයීය ජීවිතයේ හෝ පවුලේ කිසියම් වෙනස්කමක් සිදුවී ඇත්දැයි ප්‍රථමාධාරකරු විසින් විමසිය යුතුය.	0.976562	0.888889	0.965753
Q 46	The first aider should ask about current supports to help the person at risk	ප්‍රථමාධාරකරු විසින් සියදිවි හානි කරගැනීමේ අවධානමක් ඇති පුද්ගලයාගෙන් තමාට වර්තමානයේ උදවු සඳහා ලැබෙන සහයෝගයන් පිළිබඳ විමසිය යුතුය.	0.898438	0.882353	0.896552
	Section 3 - Initial assistance	3 කොටස- මූලික සහාය
Q 47	The first aider should not put themselves in any danger while offering support to the suicidal person	සියදිවි හානි කරගැනීමේ සිතුවිලි ඇති පුද්ගලයාට සහය වීමට යාමේදී ප්‍රථමාධාරකරු විසින් තමාව කිසිදු අනතුරුදායක තත්වයක පත්කර නොගත යුතුය.	0.96063	1	0.965517
Q 48	The first aider should not leave someone who is feeling suicidal on their own	ප්‍රථමාධාරකරු විසින් සියදිවි හානි කරගැනීමේ සිතුවිලි ඇති පුද්ගලයකු තනිකර නොයා යුතුය.	0.913386	1	0.924138
Q 49	The first aider should work collaboratively with the suicidal person to ensure their safety, rather than acting alone to prevent suicide	ප්‍රථමාධාරකරු විසින් තනිවම සියදිවි හානිකර ගැනීම වැළක්වීමට ක්‍රියාකිරීමට වඩා සියදිවි හානි කරගැනීමේ සිතුවිලි ඇති පුද්ගලයාගේ ආරක්ෂාව තහවුරු කිරීමට එම පුද්ගලයා සමග සහයෝගීතාවයෙන් කටයුතු කළයුතුය.	0.952381	1	0.958333
Q 50	If the first aider suspects there is an immediate risk of the person acting on suicidal thoughts, they should act quickly even if they are unsure	යම් පුද්ගලයකු සියදිවි හානි කරගැනීමේ සිතුවිලි මත කටයුතු කිරීමේ ක්ෂණික අවදානමක් අතිබවට ප්‍රථමාධාර කරුට සැකයක් ඇත්නම්, එය ස්ථිර වශයෙන්ම කිව නොහැකි වුවත්, ප්‍රථමාධාරකරු ඉක්මණින්ම ක්‍රියාත්මක විය යුතුය.	1	1	1
Q 51	The first aider should be prepared for the suicidal person to possibly express anger and feel betrayal by their attempt to prevent their suicide or help them get professional help	සියදිවි හානි කරගැනීමේ සිතිවිලි සහිත පුද්ගලයාගෙන් තමන් වෙත එල්ලවිය හැකි කෝපය හෝ සියදිවි හානිකරගැනීමේ උත්සාහය වැලැක්වීමෙන් හා ඔවුනට වෘත්තීමය සහය ලබාගැනීමට උපකාර කිරීම තුලින් තමාට ද්‍රෝහිකමක් කල ලෙස එම පුද්ගලයා තුල ඇතිවිය හැකි හැඟීමකට මුහුණදීමට ප්‍රථමාධාරකරු සූදානම් විය යුතුය.	0.92	0.888889	0.916084
Q 52	If the person is suicidal, the first aider should	එම පුද්ගලයාට සියදිවි හානි කරගැනීමේ සිතුවිලි ඇතිනම් ප්‍රථමාධාරකරු විසින්:
Q 52.a	Discuss with the suicidal person what actions they should take to get help	උපකාර ලබාගැනීම සඳහා ගතහැකි ක්‍රියාමාර්ග පිළිබඳව සියදිවි හානි කරගැනීමේ සිතිවිලි සහිත පුද්ගලයා සමඟ සාකච්ඡා කළ යුතුය	0.944444	0.647059	0.909091
Q 52.b	Encourage the suicidal person to get appropriate professional help as soon as possible (i.e. See a mental health professional or someone at a mental health service)	සියදිවි හානි කරගැනීමේ සිතිවිලි සහිත පුද්ගලයාව හැකි ඉක්මනින් සුදුසු වෘත්තීමය සහායක් ලබා ගැනීම සඳහා දිරිමත් කළ යුතුය (මානසික සෞඛ්‍ය වෘත්තීයවේදියකු හෝ මානසික සෞඛ්‍ය සේවාවක පුද්ගලයකු)	0.976378	1	0.97931
Q 53	If the suicidal person can't commit to stay safe, the first aider should	සියදිවි හානි කරගැනීමේ සිතුවිලි ඇති පුද්ගලයා ආරක්ෂිතව නොසිටී නම්, ප්‍රථමාධාරකරු විසින්:
Q 53.a	Discuss with the suicidal person what actions they should take to get help	උපකාර ලබාගැනීම සඳහා කළහැකි දේ පිළිබඳව සියදිවි හානි කරගැනීමේ සිතුවිලි ඇති පුද්ගලයා සමඟ සාකච්ඡා කළ යුතුය.	0.875	0.666667	0.849315
Q 53.b	Encourage the suicidal person to get appropriate professional help as soon as possible (i.e. See a mental health professional or someone at a mental health service)	සියදිවි හානි කරගැනීමේ සිතුවිලි ඇතිනම් පුද්ගලයාව සුදුසු වෘත්තීය මට්ටමේ සහායක් ලබා ගැනීම සඳහා දිරිමත් කළ යුතුය (මානසික සෞඛ්‍ය වෘත්තීයවේදියකු හෝ මානසික සෞඛ්‍ය ව සේවාවක යමකු)	0.96748	0.846154	0.955882
Q 53.c	Seek the permission of the suicidal person to contact their regular doctor or mental health professional about their concerns	තම සුපුරුදු වෛද්‍යවරයා හෝ මානසික සෞඛ්‍ය වෘත්තීයවේදියා සම්බන්ධකරගැනීම සදහා සියදිවි හානි කරගැනීමේ සිතුවිලි ඇති පුද්ගලයා ගෙන් අනුමැතිය ලබා ගත යුතුය.	0.642857	0.666667	0.645833
Q 54	If the suicidal person has a specific plan, the first aider should	සියදිවි හානි කරගැනීමේ සිතුවිලි ඇති පුද්ගලයාට නිශ්චිත සැලසුමක් ඇතිනම්, ප්‍රථමාධාරකරු විසින්:
Q 54.a	Discuss with the suicidal person what actions they should take to get help	සහයක් ලබාගැනීම සඳහා කළහැකි දේ පිළිබඳව සියදිවි හානි කරගැනීමේ සිතුවිලි ඇතිනම් පුද්ගලයා සමඟ සාකච්ඡා කළ යුතුය	0.857143	0.722222	0.840278
Q 54.b	Encourage the suicidal person to get appropriate professional help as soon as possible (i.e. See a mental health professional or someone at a mental health service)	සියදිවි හානි කරගැනීමේ සිතුවිලි ඇතිනම් පුද්ගලයාව සුදුසු වෘත්තීය මට්ටමේ සහායක් ලබා ගැනීම සඳහා දිරිමත් කළ යුතුය (මානසික සෞඛ්‍ය වෘත්තීයවේදියකු හෝ මානසික සෞඛ්‍ය සේවාවක යමකු)	0.968	0.866667	0.957143
Q 54.c	Call a mental health crisis telephone line and ask for advice on the situation	මානසික සෞඛ්‍ය ආයතනයක් හෝ හදිසි සේවා දුරකථන අංකයක් අමතා එම අවස්තාව පිළිබඳ උපදෙස් ලබා ගන්න	0.968	0.933333	0.964286
Q 55	If the suicidal person has the means to carry out their suicide plan, the first aider should discuss with the suicidal person what actions they should take to get help	සියදිවි හානි කරගැනීමේ සිතුවිලි ඇති පුද්ගලයාට සිය සැලසුම ක්‍රියාත්මක කිරීමේ ක්‍රමවේදයක් ඇතිනම්, ප්‍රථමාධාරකරු විසින්: සහයක් ලබාගැනීම සඳහා කළහැකි දේ පිළිබඳව සියදිවි හානි කරගැනීමේ සිතුවිලි ඇතිනම් පුද්ගලයා සමඟ සාකච්ඡා කළ යුතුය	0.866142	0.611111	0.834483
Q 56	If the suicidal person does not agree to give the first aider the things they intend using to kill themselves, the first aider should	සියදිවි හානි කරගැනීමේ සිතුවිලි ඇති පුද්ගලයා ඒ සඳහා භාවිතා කිරීමට අපේක්ෂා කරන දේ භාර දීමට අකමැති නම්, ප්‍රථමාධාරකරු විසින්:
Q 56.a	Discuss with the suicidal person what actions they should take to get help	සහයක් ලබාගැනීම සඳහා කළහැකි දේ පිළිබඳව සියදිවි හානි කරගැනීමේ සිතුවිලි ඇතිනම් පුද්ගලයා සමඟ සාකච්ඡා කළ යුතුය	0.84252	0.833333	0.841379
Q 56.b	Call a mental health centre or crisis telephone line and ask for advice on the situation	මානසික සෞඛ්‍ය ආයතනයක් හෝ හදිසි සේවා දුරකථන අංකයක් අමතා එම අවස්තාව පිළිබඳ උපදෙස් ලබා ගන්න	0.959016	1	0.962963
Q 57	If the suicidal person has attempted suicide in the past, the first aider should	සියදිවි හානි කරගැනීමේ සිතුවිලි ඇති පුද්ගලයා මීට පෙර සියදිවි හානි කරගැනීම සඳහා උත්සාහ කර ඇත්නම්, ප්‍රථමාධාරකරු විසින්:
Q 57.a	Discuss with the suicidal person what actions they should take to get help	සහයක් ලබාගැනීම සඳහා කළහැකි දේ පිළිබඳව සියදිවි හානි කරගැනීමේ සිතුවිලි ඇතිනම් පුද්ගලයා සමඟ සාකච්ඡා කළ යුතුය	0.889764	0.833333	0.882759
Q 57.b	Encourage the suicidal person to get appropriate professional help as soon as possible (i.e. See a mental health professional or someone at a mental health service)	සියදිවි හානි කරගැනීමේ සිතුවිලි ඇතිනම් පුද්ගලයාව සුදුසු වෘත්තීය මට්ටමේ සහායක් ලබා ගැනීම සඳහා දිරිමත් කළ යුතුය (මානසික සෞඛ්‍ය වෘත්තීයවේදියකු හෝ මානසික සෞඛ්‍ය සේවාවක යමකු)	0.968254	1	0.971223
Q 58	If the suicidal person is known to have a diagnosis of a mental illness, the first aider should	සියදිවි හානි කරගැනීමේ සිතුවිලි ඇති පුද්ගලයා, කිසියම් මානසික රෝග-විනිශ්චයකින් යුතුයි නම්, ප්‍රථමාධාරකරු විසින්:
Q 58.a	Discuss with the suicidal person what actions they should take to get help	සහයක් ලබාගැනීම සඳහා කළහැකි දේ පිළිබඳව සියදිවි හානි කරගැනීමේ සිතුවිලි ඇතිනම් පුද්ගලයා සමඟ සාකච්ඡා කළ යුතුය	0.793651	0.9375	0.809859
Q 58.b	Encourage the suicidal person to get appropriate professional help as soon as possible (i.e. See a mental health professional or someone at a mental health service)	සියදිවි හානි කරගැනීමේ සිතුවිලි ඇතිනම් පුද්ගලයාව සුදුසු වෘත්තීය මට්ටමේ සහායක් ලබා ගැනීම සඳහා දිරිමත් කළ යුතුය (මානසික සෞඛ්‍ය වෘත්තීයවේදියකු හෝ මානසික සෞඛ්‍ය සේවාවක යමකු)	0.967213	1	0.97037
Q 59	If the suicidal person refuses professional help, the first aider should: Call a mental health centre or crisis telephone line and ask for advice on the situation	සියදිවි හානි කරගැනීමේ සිතුවිලි ඇති පුද්ගලයා වෘත්තීය මට්ටමේ සහායක් ලබා ගැනීම ප්‍රතික්ෂේප කරයි නම්, ප්‍රථමාධාරකරු විසින්: මානසික සෞඛ්‍ය ආයතනයක් හෝ හදිසි සේවා දුරකථන අංකයක් අමතා එම අවස්තාව පිළිබඳ උපදෙස් ලබා ගන්න	0.96	1	0.964539
Q 60	If the first aider needs to contact a health professional about the suicidal person, they should preferably contact a professional the person already knows and trusts	සියදිවි හානි කරගැනීමේ සිතුවිලි ඇති පුද්ගලයා පිළිබඳව සෞඛ්‍ය වෘත්තීයවේදියකු හා සාකච්ඡා කළයුතු වූ විට, ප්‍රථමාධාරකරු විසින්, ඒ සඳහා එම පුද්ගලයා දැනටමත් දන්නා හා විශ්වාස කරන වෘත්තීයවේදියකු තෝරාගත යුතුය.	0.904	1	0.914894
Q 61	If the first aider has to call the police, they should inform them that the person is suicidal in order to help them respond appropriately	ප්‍රථමාධාරකරුට පොලීසියට ඒ බව දැනුම් දිය යුතු විට නිසි ප්‍රතිචාරයක් ලබාගැනීම සඳහා, එම පුද්ගලයා සියදිවි හානි කරගැනීමේ සිතුවිලි වලින් යුක්ත බව දැන්විය යුතුය.	0.864	0.933333	0.871429
Q 62	If the suicidal person is reluctant to seek help, the first aider should	සියදිවි හානි කරගැනීමේ සිතුවිලි ඇති පුද්ගලයා වෘත්තීය මට්ටමේ සහායක් ලබා ගැනීමට පැකිළෙයි නම්, ප්‍රථමාධාරකරු විසින්:
Q 62.a	Keep encouraging them to see a mental health professional	ඔවුන්ව මානසික සෞඛ්‍ය වෘත්තීයවේදියකු හමුවීම සඳහා දිගටම දිරිමත් කළ යුතුය.	0.91129	1	0.921429
Q 62.b	Contact a suicide prevention hotline for guidance on how to help them	මානසික සෞඛ්‍ය ආයතනයක් හෝ හදිසි සේවා දුරකථන අංකයක් අමතා එම අවස්තාව පිළිබඳ උපදෙස් ලබා ගන්න.	0.966942	1	0.969925
Q 63	If the suicidal person doesn't want to talk to someone face-to-face, the first aider should encourage them to contact a suicide helpline	සියදිවි හානි කරගැනීමේ සිතුවිලි ඇති පුද්ගලයා කිසිවකු සමග මුණගැසී සාකච්ඡා කිරීමට අකමැති විට, ප්‍රථමාධාරකරු විසින්, එවැනි අය සඳහා ඇති දුරකථන-උපකාරක සේවාවක් ඇමතීමට දිරිමත් කළ යුතුය.	0.91129	0.8125	0.9
Q 64	The first aider should find out information on the resources and services available for a person who is considering suicide	සියදිවි හානි කරගැනීමේ සිතුවිලි ඇති පුද්ගලයකු සඳහා ඇති සේවාවන් හා උපකාර මූලාශ්‍ර ප්‍රථමාධාරකරු විසින් දැනගත යුතුය.	0.984	0.875	0.971631
Q 65	The first aider should provide the suicidal person with information and resources about where they can seek help	උපකාර ලබාගත හැකි මූලාශ්‍ර පිළිබඳ තොරතුරු ප්‍රථමාධාරකරු විසින් සියදිවි හානි කරගැනීමේ සිතුවිලි ඇති පුද්ගලයාට සැපයිය යුතුය.	0.904	0.8125	0.893617
Q 66	If the suicidal person has a weapon, the first aider should contact the police	සියදිවි හානි කරගැනීමේ සිතුවිලි ඇති පුද්ගලයා සතුව කිසියම් ආයුධයක් ඇත්නම්, ප්‍රථමාධාරකරු විසින්: පොලීසිය සම්බන්ධ කරගත යුතුය.	0.701613	0.9375	0.728571
Q 67	The first aider must keep in mind that they may not be successful in preventing suicide	සියදිවි හානි කරගැනීම වැළැක්වීමේ තමාගේ උත්සාහය සැමවිටම සාර්ථක නොවිය හැකි බව ප්‍රථමාධාරකරු විසින් සිහිතබා ගත යුතුය.	0.943548	0.875	0.935714
Q 68	The first aider should exercise appropriate self-care after helping someone who is feeling suicidal	සියදිවි හානි කරගැනීමේ සිතුවිලි ඇති පුද්ගලයකුට උපකාර කිරීමෙන් පසු, ප්‍රථමාධාරකරු විසින් තමා පිළිබඳව සැළකිලිමත් විය යුතුය.	0.806452	0.875	0.814286
	Section 4	සියදිවි හානි කරගැනීමේ සිතුවිලි ඇති පුද්ගලයා හා කතාබහ කිරීම
	Part A	ඔබ සැළැකිලිමත් වනබව ඒත්තු ගැන්වීම
Q 69	The first aider should tell the suicidal person they care and want to help	තමන් ඔවුන් කෙරෙහි සැළකිළිමත් වනබව හා තමාට උදව් කිරීමට අවශ්‍ය බව ප්‍රථමාධාරකරු විසින් සියදිවි හානි කරගැනීමේ සිතුවිලි ඇති පුද්ගලයාට පැවසිය යුතුය.	0.96063	1	0.965517
Q 70	The first aider should reassure the suicidal person that they want to hear whatever the person has to say	එම පුද්ගලයාට පැවසීමට ඇතිදේට සවන්දීමට තමන්ට අවශ්‍ය බව ප්‍රථමාධාරකරු විසින් සියදිවි හානි කරගැනීමේ සිතුවිලි ඇති පුද්ගලයාට පැවසිය යුතුය.	0.976378	1	0.97931
	Part B	සාකච්ඡාව සිදුකලයුතු ආකාරය
Q 71	The first aider should give the suicidal person their undivided attention	ප්‍රථමාධාරකරු විසින් සියදිවි හානි කරගැනීමේ සිතුවිලි ඇති පුද්ගලයාට සම්පූර්ණ අවධානය ලබාදිය යුතුය.	0.984375	1	0.986301
Q 72	The first aider should be patient and calm while the suicidal person is talking about their feelings	සියදිවි හානි කරගැනීමේ සිතුවිලි ඇති පුද්ගලයා තම සිතුම් පිළිබඳ පවසන විට ප්‍රථමාධාරකරු ඉවසීමෙන් හා සංසුන්ව සිටිය යුතුය.	0.992188	1	0.993151
Q 73	The first aider should be conscious of their body language, ensuring it doesn't communicate a lack of interest or negative attitude	ප්‍රථමාධාරකරු විසින් තම ශරීර භාව්‍ය ප්‍රකාශන පිළිබඳ සැළකිලිමත් වෙමින්, සාකච්ඡාව පිළිබඳ කිසිදු නීරසයක් හෝ සෘණවාදී ආකල්පයක් ඇතිබව ගම්‍ය නොවන බවට වග බලා ගත යුතුය.	0.960938	1	0.965753
	Part C	සක්‍රීයව සවන් දීම
Q 74	The first aider should show they are listening by summarising what the suicidal person is saying	සියදිවි හානි කරගැනීමේ සිතුවිලි ඇති පුද්ගලයා ප්‍රකාශ කරන දේ සාරාංශගත කරමින් තමන් හොඳින් සවන් දෙමින් සිටින බව ප්‍රථමාධාරකරු විසින් පෙන්විය යුතුය.	0.960938	1	0.965753
Q 75	The first aider should clarify important points with the person to make sure they fully understand	ප්‍රථමාධාරකරු විසින් වැදගත් කරුණු සැක හැර ගැනීමට නැවත විමසමින් තමාට සම්පූර්ණයෙන් කියන දෙය අවබෝධවන බවට වග බලා ගත යුතුය.	0.9375	0.888889	0.931507
Q 76	The first aider should ask what the suicidal person is thinking and feeling	සියදිවි හානි කරගැනීමේ සිතුවිලි ඇති පුද්ගලයා ගේ සිතුවිලි හා හැඟීම් ප්‍රථමාධාරකරු විසින් විමසිය යුතුය	0.96875	0.888889	0.958904
Q 77	The first aider should be supportive and understanding of the suicidal person	ප්‍රථමාධාරකරු විසින් සියදිවි හානි කරගැනීමේ සිතුවිලි ඇති පුද්ගලයාව තේරුම්ගත යුතු අතර උපකාරශීලී විය යුතුය.	0.984375	1	0.986301
Q 78	The first aider should express empathy for the suicidal person	ප්‍රථමාධාරකරු විසින් සියදිවි හානි කරගැනීමේ සිතුවිලි ඇති පුද්ගලයාට අනුවේදනය දැක්විය යුතුය	0.897638	0.888889	0.896552
Q 79	The first aider should listen to the suicidal person without expressing judgment	ප්‍රථමාධාරකරු විසින් සියදිවි හානි කරගැනීමේ සිතුවිලි ඇති පුද්ගලයාට පූර්ව විනිශ්චයන්ට නො එළබෙමින් සවන්දිය යුතුය.	0.945312	1	0.952055
	Part D	අන්තර්ගතය
Q 80	The first aider should encourage the suicidal person to do most of the talking	කතාබහේ හැකිතරම් ප්‍රමාණයක් සියදිවි හානි කරගැනීමේ සිතුවිලි ඇති පුද්ගලයාට සිදුකිරීමට ප්‍රථමාධාරකරු විසින් දිරිමත් කළ යුතුය.	0.913386	0.882353	0.909722
Q 81	The first aider should let the suicidal person know that it's ok to talk about things that might be painful	වේදනාව දැනවිය හැකි දේ පිළිබඳ කතා කිරීම ගැටළුවක් නොවන බව ප්‍රථමාධාරකරු විසින් සියදිවි හානි කරගැනීමේ සිතුවිලි ඇති පුද්ගලයාට ඒත්තු ගැන්විය යුතුය.	0.936508	0.833333	0.923611
Q 82	The first aider should ask open questions to find out more about the suicidal thoughts and feelings and the problems behind these	සියදිවි හානි කරගැනීමේ සිතුවිලි හා හැඟීම් හා ඊට බලපෑ ගැටළු හඳුනා ගැනීම සඳහා ප්‍රථමාධාරකරු විසින් විවෘත ප්‍රශ්න යොමුකළ යුතුය.	0.889764	0.888889	0.889655
Q 83	The first aider should focus on the things that will keep the suicidal person safe for now rather than the things that put the person at risk	සියදිවි හානි කරගැනීමේ සිතුවිලි ඇති පුද්ගලයාව අවධානමට හෙලන කරුණු වලට වඩා දැන් ඇති සුරක්ෂිත බවට ඉවහල් වන කරුණු පිළිබඳ ප්‍රථමාධාරකරු විසින් වැඩි අවධානයක් යොමුකළ යුතුය.	0.952381	1	0.958333
	Part E	සියදිවි හානි කරගැනීමේ සිතුවිලි සඳහා ප්‍රතිචාර දැක්වීම
Q 84	Suicidal thoughts are often a plea for help and a desperate attempt to escape from problems and distressing feelings. The first aider should therefore allow the suicidal person to talk about those thoughts and feelings	බොහෝවිට, සියදිවි හානි කරගැනීමේ සිතුවිලි යනු උපකාර සඳහා ආයාචනයන් හා ගැටළුවලින් හා වේදනාකාරී හැඟීම් වලින් මිදීමට සිදුකරන අසාර්ථක වෑයම් වේ. මේ නිසා ප්‍රථමාධාරකරු විසින් සියදිවි හානි කරගැනීමේ සිතුවිලි ඇති පුද්ගලයාට තම සිතුම් හා හැඟීම් පිළිබඳ කතාකිරීමට අවස්ථාව දිය යුතුය.	1	1	1
Q 85	The first aider needs to allow the suicidal person to talk about their reasons for wanting to die	ප්‍රථමාධාරකරු විසින් සියදිවි හානි කරගැනීමේ සිතුවිලි ඇති පුද්ගලයාට තමා දිවි තොර කර ගැනීමට බලපෑ හේතු පිළිබඳ කතාකිරීමට අවස්ථාව දිය යුතුය.	0.992	0.888889	0.979021
Q 86	The first aider should only ask about issues that affect the immediate safety of the person who is suicidal	ප්‍රථමාධාරකරු විසින් සියදිවි හානි කරගැනීමේ සිතුවිලි ඇති පුද්ගලයාගේ එවෙලෙහි හෝ ආසන්න කාලයේ සුරක්ෂිතබවට බලපාන කරුණු පමණක් විමසිය යුතුය.	0.620968	0.888889	0.65493
Q 87	The first aider should accept what the suicidal person is saying without agreeing or disagreeing with their behaviour or point of view	ප්‍රථමාධාරකරු විසින් සියදිවි හානි කරගැනීමේ සිතුවිලි ඇති පුද්ගලයා ප්‍රකාශ කරන කරුණු, ඔවුන්ගේ හැසිරීම හා මතවාද, අනුමත කිරීමකින් හෝ නොකිරීමකින් තොරව පිළිගත යුතුය.	0.789062	0.944444	0.808219
Q 88	The first aider should validate the suicidal person's thoughts and feelings and acknowledge that these may be hard to talk about	ප්‍රථමාධාරකරු විසින් සියදිවි හානි කරගැනීමේ සිතුවිලි ඇති පුද්ගලයාගේ සිතුවිලි හා හැඟීම් සනාථ කර ගන්නා අතර ඒවා පිළිබඳ කතාබහ කිරීම අපහසු කර්තව්‍යක් බව තමන් පිළිගන්නා බව දැන්විය යුතුය.	0.736434	0.777778	0.741497
Q 89	The first aider should allow the suicidal person to express their feelings (.e.g. allow them to cry, express anger or scream)	ප්‍රථමාධාරකරු විසින් සියදිවි හානි කරගැනීමේ සිතුවිලි ඇති පුද්ගලයාගේ හැඟීම් ප්‍රකාශ වීමට ඉඩ දිය යුතුය (උදා- ඔවුන්ට හැඬීමට ඉඩදීම, කේන්තිය පිට කිරීමට හෝ කෑගැසීමට ඉඩදීම)	0.992248	1	0.993197
	Part F	අස්වසාලීම
Q 90	The first aider should reassure the suicidal person that they are there for them and want to help.	ප්‍රථමාධාරකරු විසින් තමන් ඔවුන් වෙනුවෙන් සිටිනබව හා උපකාර කිරීමට කැමති බව පවසමින් සියදිවි හානි කරගැනීමේ සිතුවිලි ඇති පුද්ගලයාව අස්වසාලිය යුතුය.	0.937984	1	0.945578
Q 91	The first aider should reassure the suicidal person that thoughts of suicide are common, and that many people have them at some stage in their lives	ප්‍රථමාධාරකරු විසින් සියදිවි හානි කරගැනීමේ සිතුවිලි ඇති පුද්ගලයාට එම සිතුවිලි සුලභ බවත්, බොහෝ පූද්ගලයන්ට ජීවිතයේ යම් අවධියක ඒවා ඇතිවන බවත් දක්වා අස්වසාලිය යුතුය.	0.821705	0.888889	0.829932
Q 92	The first aider should remind the suicidal person that suicidal thoughts need not be acted on	ප්‍රථමාධාරකරු විසින් සියදිවි හානි කරගැනීමේ සිතුවිලි ඇති පුද්ගලයාට, එම සිතුවිලි ක්‍රියාවට නැංවීම අනවශ්‍ය බව සිහිපත් කළ යුතුය.	0.875969	1	0.891156
Q 93	The first aider should reassure the suicidal person that there are solutions to problems or ways other than suicide for coping	ප්‍රථමාධාරකරු විසින් සියදිවි හානි කරගැනීමේ සිතුවිලි ඇති පුද්ගලයාට, ගැටළුවලට පිළියම් ඇති බවත්, සියදිවි හානි කරගැනීම හැර ඒවාට මුහුණ දීමට වෙනත් විකල්ප ඇති බවත් දක්වා අස්වසාලිය යුතුය.	0.960317	1	0.965278
	Part G	ධනාත්මක සාධක උලුප්පා දැක්වීම
Q 94	The fact that the suicidal person is still alive, and talking to the first aider about their feelings, means that they are not quite sure about suicide. The first aider should point this out as a positive thing	සියදිවි හානි කරගැනීමේ සිතුවිලි ඇති පුද්ගලයා තවමත් ජීවත්වන නිසා හා ප්‍රථමාධාරකරුට සිය සිතුවිලි පවසන නිසා, එම පුද්ගලයාට දිවි තොර කර ගැනීම පිළිබඳ පැහැදිළි මතයක් නැත. මෙය ධනාත්මක සාධකයක් ලෙස දැක්විය යුතුය.	0.801587	1	0.826389
Q 95	The first aider should thank the suicidal person for sharing their feelings with them and acknowledging the courage this takes	සියදිවි හානි කරගැනීමේ සිතුවිලි ඇති පුද්ගලයා තම සිතුවිලි පැවසීම පිළිබඳ ප්‍රථමාධාරකරු තුති පුද කළ යුතු අතර ඊට අවශ්‍ය ධෛර්යය තිබීම පිළිබඳ ප්‍රශංසා කළ යුතුය.	0.896825	0.888889	0.895833
Q 96	The first aider needs to find out what has supported the suicidal person in the past and whether these supports are still available	සියදිවි හානි කරගැනීමේ සිතුවිලි ඇති පුද්ගලයාට පෙරදී සහනය පිණිස උපකාරීවූ දේ හා ඒවා තවමත් ඇත්දැයි ප්‍රථමාධාරකරු විසින් සොයා දැනගත යුතුය.	0.952	0.888889	0.944056
	Part H	සහාය ලබාදීම
Q 97	The first aider should ask the suicidal person how they would like to be supported and if there is anything they can do to help	තමාට සහය විය යුත්තේ කෙසේදැයි සහ කිසියම් උදව්වක් අවශ්‍ය දැයි ප්‍රථමාධාරකරු විසින් සියදිවි හානි කරගැනීමේ සිතුවිලි ඇති පුද්ගලයාගෙන් විමසිය යුතුය.	0.943548	0.888889	0.93662
Q 98	The first aider should not try to take on the suicidal person's responsibilities	ප්‍රථමාධාරකරු විසින් සියදිවි හානි කරගැනීමේ සිතුවිලි ඇති පුද්ගලයාගේ වගකීම් තමා මතට ගැනීම නොකළ යුතුය.	0.816	0.777778	0.811189
	Part I	සියදිවි හානි කරගැනීමේ සිතුවිලි ඇති පුද්ගලයකු සමඟ කතාකිරීමෙන් වැළකිය යුතු දේ
Q 99	The first aider should not:	ප්‍රථමාධාරකරු විසින් පහත දේ නොකළ යුතුය:
Q 99.a	argue or debate with the person about their thoughts of suicide	එම පුද්ගලයා ගේ සියදිවි හානි කරගැනීමේ සිතුවිලි පිළිබඳ වාද විවාද කිරීම	0.880952	0.9375	0.887324
Q 99.b	discuss with the person whether suicide is right or wrong	සියදිවි හානි කරගැනීම වැරදි හෝ නිවැරදිදැයි එම පුද්ගලයා සමඟ සාකච්ඡා කිරීම	0.864	0.9375	0.87234
Q 99.c	minimise the suicidal person's problems	එම පුද්ගලයාගේ ගැටළු ලඝුකොට දැක්වීම	0.821138	0.9375	0.834532
Q 99.d	give glib 'reassurance' such as 'don't worry', 'cheer up', 'you have everything going for you' or 'everything will be alright'	"දුක් නොවන්න", "ප්‍රබෝධමත් වන්න", "ඔබට අවශ්‍ය පරිදි සියල්ල සිදුවේ", "සියළු දේ හරියයි" වැනි අතාත්ත්වික අස්වසාලීම් කිරීම.	0.766129	0.875	0.778571
Q 99.e	interrupt with stories of their own	තම අත්දැකීම් පවසමින් බාධා කිරීම	0.76	0.625	0.744681
Q 99.f	call their bluff', dare or tell the suicidal person to 'just do it'	පුළුවන්නම් කරගන්න වැනි දේ පැවසීම	0.785124	0.8125	0.788321
Q 99.g	attempt to give the suicidal person a diagnosis of a mental health problem	සියදිවි හානි කරගැනීමේ සිතුවිලි ඇති පුද්ගලයාට ඇති මානසික රෝග විනිශ්චය ලබාදීමට යෑම	0.744	0.875	0.758865
Q 99.h	use guilt or threats to prevent suicide (e.g. do not tell the person they will go to hell or ruin other people's lives if they die by suicide)	සියදිවි හානි කරගැනීම වැළක්වීමට පශ්චාත්-තාපය හෝ තර්ජන භාවිතා කිරීම (සියදිවි හානි කරගැනීම මඟින් අපායට යනු ඇතැයි හෝ එමගින් අනිකුත් අයගේ ජීවිත නිසරු වේ යැයි නොපවසන්න.)	0.8125	0.75	0.805556
Q 99.i	let the fear of saying the wrong words or of not saying the perfect words keep them from encouraging the suicidal person to talk	නිසි වචන භාවිතා නොවේ යන බිය හෝ නොනිසි වචන භාවිතා වේ යන බිය නිසා, සියදිවි හානි කරගැනීමේ සිතුවිලි ඇති පුද්ගලයාව කතාකිරීමට දිරිමත් කිරීමෙන් වැළකීම.	0.779528	0.875	0.79021
Q 99.j	take any hurtful actions or words of the suicidal person personally	සියදිවි හානි කරගැනීමේ සිතුවිලි ඇති පුද්ගලයා සිදුකළ/ කියූ තමාව රිදවූ ක්‍රියා හෝ වචන පෞද්ගලික ලෙස ගැනීම	0.8125	0.875	0.819444
	Section 5	සියදිවි හානි කරනොගන්නා බවට වන සම්මුති
	Part A	සුරක්ෂිත සැලසුම සැකසීම- සියදිවි හානි කරගැනීමේ සිතුවිලි ඇති පුද්ගලයා හා ප්‍රථමාධාරකරු අතර එම පුද්ගලයා සුරක්ෂිත කිරීම සඳහා ඇතිකරගන්නා ගිවිසුම
Q 100	The first aider should engage the suicidal person to the fullest extent possible in decisions about a safety plan	සුරක්ෂිත සැලසුම පිළිබඳව තීරණ ගැනීමේදී, ප්‍රථමාධාරකරු විසින් සියදිවි හානි කරගැනීමේ සිතුවිලි ඇති පුද්ගලයාව හැකි උපරිම පමණින් දායක කරගත යුතුය.	0.960317	1	0.965035
	Part B	සැලසුමේ තිබිය යුතු කරුණු
Q 101	The safety plan should be clear, outlining what will be done, who will be doing it, and when it will be carried out	සුරක්ෂිත සැලසුම පැහැදිළි විය යුතු අතර, කළ යුතු දේ, කවරකු කළ යුතුද, කවදා කළ යුතුද යන කරුණු එහි සඳහන් විය යුතුය	0.952381	0.888889	0.944444
Q 102	The safety plan should focus more on what the suicidal person should do rather than what they should not do	සුරක්ෂිත සැලසුමෙහි වඩා අවධාරණය විය යුත්තේ විසින් සියදිවි හානි කරගැනීමේ සිතුවිලි ඇති පුද්ගලයා නොකළ යුතු දේට වඩා කළයුතු දේය.	0.893443	0.888889	0.892857
Q 103	The first aider should not assume that a safety plan is adequate to keep the suicidal person safe	සියදිවි හානි කරගැනීමේ සිතුවිලි ඇති පුද්ගලයා රැකගැනීමට සුරක්ෂිත සැලසුම පමණක් ප්‍රමාණවත් වේ යැයි ප්‍රථමාධාරකරු අනුමාන නොකළ යුතුය.	0.95935	1	0.964539
	Part C	ඇමතිය හැකි අය/දේ
Q 104	Safety plans should include 24-hour safety contacts in case the suicidal person feels unable to continue with the agreement not to attempt suicide (such as a suicide helpline, professional helper or family member)	සියදිවි හානි කරගැනීමේ සිතුවිලි ඇති පුද්ගලයාට ඊට උත්සාහ නොකරන බවට ඇති ගිවිසුමට බැඳී සිටීමට නොහැකි වූවිට, පැය 24 හිම ඇමතිය හැකි අය/තැන් සුරක්ෂිත සැලසුමෙහි ඇතුළත් විය යුතුය (දුරකථන-උපකාරක සේවාවක, වෘත්තීය සහායකයකු, පවුලේ සාමාජිකයන් වැනි)	0.967213	1	0.971429
Q 105	The safety plan should include contact numbers for the suicidal person's doctor or mental health care professional, a suicide helpline or 24-hour crisis line, as well as friends and family members who will help in an emergency	සියදිවි හානි කරගැනීමේ සිතුවිලි ඇති පුද්ගලයාගේ වෛද්‍යවරයාගේ හෝ මානසික සෞඛ්‍ය වෘත්තීයවේදියාගේ ඇමතුම් අංක, දුරකථන-උපකාරක සේවාවක හෝ පැය 24 හදිසි අවස්ථා උපකාරක සේවා ඇමතුම් අංක, හදිසි අවස්ථාවක උපකාර කළ හැකි මිතුරන්ගේ හා පවුලේ සාමාජිකයන්ගේ අංක සුරක්ෂිත සැලසුමෙහි ඇතුළත් විය යුතුය.	0.975806	0.888889	0.964789
Q 106	The first aider should ask the suicidal person to keep a list of safety contacts with them and agree to call someone when they are feeling suicidal	තමා සතුව ඇමතුම් ලැයිස්තුවක් තබාගන්නා ලෙසත්, සියදිවි හානිකරගැනීමට සිතෙන විට, කිසිවකු අමතන ලෙසත් ප්‍රථමාධාරකරු විසින් විසින් සියදිවි හානි කරගැනීමේ සිතුවිලි ඇති පුද්ගලයාට පැවසිය යුතුය.	0.91129	0.833333	0.901408
	Part D	සැලසුමේ කාල රාමුව
Q 107	Safety plans should be for a length of time which will be easy for the suicidal person to cope with, so that they can feel able to fulfil the agreement and have a sense of achievement	සුරක්ෂිත සැලසුම සියදිවි හානි කරගැනීමේ සිතුවිලි ඇති පුද්ගලයාට අනුගත විය හැකි කාල පරාසයක් සඳහා විය යුතු අතර, ඊට අනුගතවිය හැකියැයි හැඟීමටත්, එසේ අනුගත වීම මගින් ආත්ම-තෘප්තියක් ලැබීමටත් හැකිවිය යුතුය.	0.903226	0.882353	0.900709
	Section 6	ප්‍රථමාධාරකරුවන් විසින් දැනගතයුතු දේ: ප්‍රථමාධාරකරුවන් විසින් පහත දේ පිළිබඳ දැනුවත් විය යුතුය
	Part A	සියදිවි හානි කරගැනීම පිළිබඳ කරුණු
Q 108	The risk factors for suicide	සියදිවි හානි කරගැනීමට අදාළ අවධානම් සාධක	0.984375	0.882353	0.972414
Q 109	The link between suicide and mental illness	සියදිවි හානි කරගැනීම හා මානසික රෝග අතර ඇති සම්බන්ධය	0.992188	0.882353	0.97931
Q 110	That talking about suicide will not 'put the idea' into someone's head	සියදිවි හානි කරගැනීම පිළිබඳ කතාකිරීම මගින් ඒ සඳහා පෙළඹීමට අදහසක් මනසට ඇතුළු නොවන බව	0.929134	1	0.937931
	Part B	සියදිවි හානි කරගැනීමේ සිතුවිලි අවබෝධ කර ගැනීම
Q 111	The first aider should be aware that it is more important to be genuinely caring than to say 'all the right things'	වඩාත් වැදගත්වන්නේ එම පුද්ගලයාට සියළුම නිවැරදි කරුණු පැවසීමට වඩා අවංකව උදව් කිරීමේ අභිලාශය බව බව ප්‍රථමාධාරකරු විසින් දැනසිටිය යුතුය.	0.960938	0.888889	0.952055
Q 112	The reasons why people have thoughts about suicide	මිනිසුන් තුළ සියදිවි හානි කරගැනීමේ සිතුවිලි ඇත්තේ ඇයිද යන්න.	0.945312	0.888889	0.938356
Q 113	That most suicidal people do not want to die. They simply do not want to live with the pain	සියදිවි හානි කරගැනීමේ සිතුවිලි ඇති බොහෝ පුද්ගලයන්ට සැබැවින්ම මියයාමට අනවශ්‍ය බව හා ඔවුනට ඇත්තේ යම් වේදනාවක් සමග ජීවත් වීමට ඇති අකමැත්ත බව.	0.953125	0.944444	0.952055
Q 114	That anyone could have thoughts of suicide	ඕනෑම කෙනෙකුට සියදිවි හානි කරගැනීමේ සිතුවිලි ඇතිවිය හැක යන්න.	0.9375	0.833333	0.924658
Q 115	The reasons why people who are having suicidal thoughts don't ask for	සියදිවි හානි කරගැනීමේ සිතුවිලි ඇති පුද්ගලයන් ඊට මුහුණදීමට උදව් නොසොයන්නේ ඇයිද යන්න	0.960938	1	0.965753
	Part C	සියදිවි හානි කරගැනීමේ සිතුවිලි ඇතිවිට උපකාර කිරීම
Q 116	That suicide can be prevented	සියදිවි හානි කරගැනීම වළක්වා ගත හැක.	0.97619	1	0.979167
Q 117	That openly talking about suicidal thoughts and feelings can save a life	සියදිවි හානි කරගැනීමේ සිතුවිලි පිළිබඳව විවෘතව කතාකිරීමෙන් ජීවිතයක් රැකගත හැකි බව.	0.97619	1	0.979167
Q 118	That they should not underestimate their abilities to help a suicidal person, even to save a life	සියදිවි හානි කරගැනීමේ සිතුවිලි ඇති පුද්ගලයකුට උපකාර කිරීමට ඔවුන්ට	0.992	1	0.993007
Q 119	That unless someone tells you, the only way to know if a person is thinking of suicide is to ask	වෙනත් කිසිවකු ප්‍රකාශ නොකරන්නේ නම්, කිසියම් පුද්ගලයකුට සියදිවි හානි කරගැනීමේ සිතුවිලි ඇතිබව දැනගැනීමේ එකම මග, එය විමසීම බව.	0.896825	0.882353	0.895105
Q 120	That use of alcohol or other drugs can increase the risk of a person acting on suicidal thoughts	මත්පැන් හා අනෙකුත් මත්ද්‍රව්‍ය මගින් පුද්ගලයකු සියදිවි හානි කරගැනීමේ සිතුවිලි මත ක්‍රියාකිරීමේ අවධානම ඉහළ දමන බව .	0.960317	0.888889	0.951389
Q 121	That even though the first aider can offer support, they are not responsible for the actions or behaviour of someone else, and cannot control what they might decide to do	මූලික උපකාර සැපයුවද, ප්‍රථමාධාරකරුවකු, වෙනත් අයකුගේ ක්‍රියාවන් සඳහා හෝ හැසිරීම් සඳහා වගකිවයුතු නැති බව හා අනෙකකු කිරීමට තීරණය කරන දේ පාලනය කිරීමට නොහැකි වියහැකි බව	0.873016	0.882353	0.874126
Q 122	The local services that can assist in response to people at risk of suicide (i.e. hospitals, mental health clinics, mobile outreach crisis teams, suicide prevention helplines, local emergency services)	අවධානම ඇති පුද්ගලයන්ට සහයක් වියහැකි ප්‍රාදේශීය සේවා (උදා- රෝහල්, මානසික සෞඛ්‍ය සායන, ජංගම සහන කණ්ඩායම්, උපකාරක-දුරකථන සේවා, එම ප්‍රදේශයේ ඇති අනෙකුත් අවස්ථා සේවාවන්)	0.992063	1	0.993056
	Section 7	රහසිගත බව
Q 123	The first aider must never agree to keep the risk of suicide a secret	ප්‍රථමාධාරකරු විසින් කිසිවිට සියදිවි හානි කරගැනීමේ අවධානම රහසක් ලෙස තබාගැනීමට එකඟ නොවිය යුතුය	0.825397	0.833333	0.826389
Q 124	The first aider must never agree to keep the suicidal person's suicidal plans a secret	ප්‍රථමාධාරකරු විසින් කිසිවිට සියදිවි හානි කරගැනීමේ සිතුවිලි ඇති පුද්ගලයාගේ ඒ සඳහා ඇති සැලසුම රහසක් ලෙස තබාගැනීමට එකඟ නොවිය යුතුය	0.850394	0.888889	0.855172
Q 125	If the suicidal person doesn't want the first aider to tell anyone about their suicidal thoughts, the first aider should not agree and explain why, e.g. "I care about you too much to keep a secret like this. You need help and I am here to help you get it"	සියදිවි හානි කරගැනීමේ සිතුවිලි ඇති පුද්ගලයා ඒ පිළිබඳව කිසිවකුට නොපවසන ලෙස කියන විට, ප්‍රථමාධාරකරු විසින් මතු දැක්වෙන පරිදි පවසමින් එකඟ නොවිය යුතුය. “ මා ඔබ පිළිබඳ සැළකිලිමත් වෙමින් රැකකවරණය සැපයිය යුතු බැවින් මෙය රහසක් ලෙස තබාගත නොහැක. ඔබව උපකාර අවශ්‍ය අතර එය ලබා ගැනීමට මා ඔබට සහය විය යුතුය”.	0.834646	0.888889	0.841379
Q 126	If the first aider needs to breach confidentiality to ensure the person's safety, they should be transparent and tell the person who they will be notifying	එම පුද්ගයලාගේ සුරක්ෂිත බව උදෙසා රහසිගතබව බිඳහෙලීමට ප්‍රථමාධාරකරුට සිදුවූ විට, පාරදෘශ්‍ය වෙමින් මෙය කවරකුට දන්වන්නේදැයි එම පුද්ගලයාට පැවසිය යුතුය.	0.809524	0.888889	0.819444
Q 127	The first aider should treat the suicidal person with respect and involve them in decisions about who else knows about the suicidal crisis	සියදිවි හානි කරගැනීමේ සිතුවිලි ඇති පුද්ගලයාගේ ආත්ම ගරුත්වය ආරක්ෂාවන පරිදි සැළකිය යුතු අතර මෙම ගැටළුව දැනගත යුතු පුද්ගලයන් තීරණය කිරීමේදී ඔවුන්වද සහභාගි කරගත යුතුය.	0.905512	0.888889	0.903448
Q 128	If the suicidal person refuses to give permission to disclose information about their suicidal thoughts, the first aider may need to breach their confidentiality to ensure their safety	සියදිවි හානි කරගැනීමේ සිතුවිලි ඇති පුද්ගලයා, එම තත්ත්වය පිළිබඳ කරුණු තවෙකෙකුට පැවසීමට අනුමැතිය නොදෙන විට, එම පුද්ගයලාගේ සුරක්ෂිත බව උදෙසා රහසිගතබව බිඳහෙලීමට ප්‍රථමාධාරකරුට සිදුවිය හැක.	0.81746	0.888889	0.826389
Q 129	The first aider should keep in mind that it is much better to have the person angry at them for sharing their suicidal thoughts without their permission in order to obtain help than to lose the person to suicide	උපකාර ලබාගැනීම සඳහා, තම අනුමැතියකින් තොරව තොරතුරු දැන්වීම පිළිබඳ සියදිවි හානි කරගැනීමේ සිතුවිලි ඇති පුද්ගලයාගේ තමන් හා කේන්තියෙන් සිටීම, එම පුද්ගයලයාට සියදිවි හානිකරගැනීමට මගපාදනවාට වඩා හොඳ බව ප්‍රථමාධාරකරු සිහිතබා ගත යුතුය.	0.857143	0.888889	0.861111
	Section 8	නව යෞවනයන් සම්බන්ධ කරුණු
	Part A	මූලික සහාය
Q 130	The first aider should not leave someone who is feeling suicidal on their own	ප්‍රථමාධාරකරු විසින් සියදිවි හානි කරගැනීමේ සිතුවිලි ඇති පුද්ගලයකු තනිකර නොයා යුතුය.	0.936508	1	0.944444
Q 131	If the person is suicidal, the first aider should	එම නව යෞවනයා සියදිවි හානි කරගැනීමේ සිතුවිලි ඇතිනම් ප්‍රථමාධාරකරු විසින්:
Q 131.a	Discuss with the suicidal adolescent what actions they should take to get help	සහයක් ලබාගැනීම සඳහා කළහැකි දේ පිළිබඳව සියදිවි හානි කරගැනීමේ සිතුවිලි ඇති නව යෞවනයා සමඟ සාකච්ඡා කළ යුතුය.	0.992063	1	0.993056
Q 131.b	Encourage the suicidal adolescent to get appropriate professional help as soon as possible (i.e. See a mental health professional or someone at a mental health service)	සියදිවි හානි කරගැනීමේ සිතුවිලි ඇති නව යෞවනයා සුදුසු වෘත්තීය මට්ටමේ සහායක් හැකි ඉක්මණින් ලබා ගැනීම සඳහා දිරිමත් කළ යුතුය - මානසික සෞඛ්‍ය වෘත්තීයවේදියකු හෝ මානසික සෞඛ්‍ය සේවාවක යමකු	0.992	1	0.993007
Q 132	If the suicidal adolescent can't commit to stay safe, the first aider should	සියදිවි හානි කරගැනීමේ සිතුවිලි ඇති නව යෞවනයා ආරක්ෂිතව නොසිටී නම්, ප්‍රථමාධාරකරු විසින්:
Q 132.a	Discuss with the suicidal adolescent what actions they should take to get help	සහයක් ලබාගැනීම සඳහා කළහැකි දේ පිළිබඳව සියදිවි හානි කරගැනීමේ සිතුවිලි ඇති නව යෞවනයා සමඟ සාකච්ඡා කළ යුතුය.	0.95082	0.875	0.942029
Q 132.b	Encourage the suicidal adolescent to get appropriate professional help as soon as possible (i.e. See a mental health professional or someone at a mental health service)	සියදිවි හානි කරගැනීමේ සිතුවිලි ඇති නව යෞවනයා සුදුසු වෘත්තීය මට්ටමේ සහායක් හැකි ඉක්මණින් ලබා ගැනීම සඳහා දිරිමත් කළ යුතුය - මානසික සෞඛ්‍ය වෘත්තීයවේදියකු හෝ මානසික සෞඛ්‍ය සේවාවක යමකු	0.97541	1	0.978261
Q 133	If the suicidal adolescent has a specific plan, the first aider should	සියදිවි හානි කරගැනීමේ සිතුවිලි ඇති නව යෞවනයාට නිශ්චිත සැලසුමක් ඇතිනම්, ප්‍රථමාධාරකරු විසින්:
Q 133.a	Discuss with the suicidal adolescent what actions they should take to get help	සහයක් ලබාගැනීම සඳහා කළහැකි දේ පිළිබඳව සියදිවි හානි කරගැනීමේ සිතුවිලි ඇති නව යෞවනයා සමඟ සාකච්ඡා කළ යුතුය.	0.966667	0.9375	0.963235
Q 133.b	Encourage the suicidal adolescent to get appropriate professional help as soon as possible (i.e. See a mental health professional or someone at a mental health service)	සියදිවි හානි කරගැනීමේ සිතුවිලි ඇති නව යෞවනයා සුදුසු වෘත්තීය මට්ටමේ සහායක් හැකි ඉක්මණින් ලබා ගැනීම සඳහා දිරිමත් කළ යුතුය (මානසික සෞඛ්‍ය වෘත්තීයවේදියකු හෝ මානසික සෞඛ්‍ය සේවාවක යමකු.	0.991736	1	0.992701
Q 133.c	Call a mental health centre or crisis telephone line and ask for advice on the situation	මානසික සෞඛ්‍ය ආයතනයක් හෝ හදිසි සේවා දුරකථන අංකයක් අමතා එම අවස්තාව පිළිබඳ උපදෙස් ලබා ගන්න	0.982759	1	0.984848
Q 134	If the suicidal adolescent has the means to carry out their suicide plan, the first aider should	සියදිවි හානි කරගැනීමේ සිතුවිලි ඇති නව යෞවනයාට සිය සැලසුම ක්‍රියාත්මක කිරීමේ ක්‍රමවේදයක් ඇතිනම්, ප්‍රථමාධාරකරු විසින්:
Q 134.a	Discuss with the suicidal adolescent what actions they should take to get help	සහයක් ලබාගැනීම සඳහා කළහැකි දේ පිළිබඳව සියදිවි හානි කරගැනීමේ සිතුවිලි ඇති නව යෞවනයා සමඟ සාකච්ඡා කළ යුතුය.	0.917355	0.875	0.912409
Q 134.b	Encourage the suicidal adolescent to get appropriate professional help as soon as possible (i.e. See a mental health professional or someone at a mental health service)	සියදිවි හානි කරගැනීමේ සිතුවිලි ඇති නව යෞවනයා සුදුසු වෘත්තීය මට්ටමේ සහායක් හැකි ඉක්මණින් ලබා ගැනීම සඳහා දිරිමත් කළ යුතුය (මානසික සෞඛ්‍ය වෘත්තීයවේදියකු හෝ මානසික සෞඛ්‍ය සේවාවක යමකු)	0.984	1	0.986014
Q 134.c	Call a mental health centre or crisis telephone line and ask for advice on the situation	මානසික සෞඛ්‍ය ආයතනයක් හෝ හදිසි සේවා දුරකථන අංකයක් අමතා එම අවස්තාව පිළිබඳ උපදෙස් ලබා ගන්න	0.983871	1	0.985915
Q 135	If the suicidal adolescent does not agree to give the first aider the things they intend using to kill themselves, the first aider should discuss with the suicidal adolescent what actions they should take to get help	සියදිවි හානි කරගැනීමේ සිතුවිලි ඇති නව යෞවනයා ඒ සඳහා භාවිතා කිරීමට අපේක්ෂා කරන දේ භාර දීමට අකමැති නම්, ප්‍රථමාධාරකරු විසින් සහයක් ලබාගැනීම සඳහා කළහැකි දේ පිළිබඳව සියදිවි හානි කරගැනීමේ සිතුවිලි ඇති නව යෞවනයා සමඟ සාකච්ඡා කළ යුතුය.	0.912698	0.777778	0.895833
Q 136	If the suicidal adolescent has attempted suicide in the past, the first aider should discuss with the suicidal adolescent what actions they should take to get help	සියදිවි හානි කරගැනීමේ සිතුවිලි ඇති නව යෞවනයා මීට පෙර සියදිවි හානි කරගැනීම සඳහා උත්සාහ කර ඇත්නම්, ප්‍රථමාධාරකරු විසින් සහයක් ලබාගැනීම සඳහා කළහැකි දේ පිළිබඳව සියදිවි හානි කරගැනීමේ සිතුවිලි ඇති නව යෞවනයා සමඟ සාකච්ඡා කළ යුතුය.	0.928571	0.888889	0.923611
Q 137	If the suicidal adolescent is known to have a diagnosis of a mental illness, the first aider should	සියදිවි හානි කරගැනීමේ සිතුවිලි ඇති නව යෞවනයා, කිසියම් මානසික රෝග-විනිශ්චයකින් යුතුයි නම්, ප්‍රථමාධාරකරු විසින්:
Q 137.a	Discuss with the suicidal adolescent what actions they should take to get help	සහයක් ලබාගැනීම සඳහා කළහැකි දේ පිළිබඳව සියදිවි හානි කරගැනීමේ සිතුවිලි ඇති නව යෞවනයා සමඟ සාකච්ඡා කළ යුතුය	0.873016	1	0.888889
Q 137.b	Encourage the suicidal adolescent to get appropriate professional help as soon as possible (i.e. See a mental health professional or someone at a mental health service)	සියදිවි හානි කරගැනීමේ සිතුවිලි ඇති නව යෞවනයා සුදුසු වෘත්තීය මට්ටමේ සහායක් හැකි ඉක්මණින් ලබා ගැනීම සඳහා දිරිමත් කළ යුතුය - මානසික සෞඛ්‍ය වෘත්තීයවේදියකු හෝ මානසික සෞඛ්‍ය සේවාවක යමකු	0.984	1	0.986014
Q 138	If the suicidal adolescent refuses professional help, the first aider should call a mental health centre or crisis telephone line and ask for advice on the situation	සියදිවි හානි කරගැනීමේ සිතුවිලි ඇති නව යෞවනයා වෘත්තීය මට්ටමේ සහායක් ලබා ගැනීම ප්‍රතික්ෂේප කරයි නම්, ප්‍රථමාධාරකරු විසින් මානසික සෞඛ්‍ය ආයතනයක් හෝ හදිසි සේවා දුරකථන අංකයක් අමතා එම අවස්තාව පිළිබඳ උපදෙස් ලබා ගන්න	0.992063	1	0.993056
Q 139	If the suicidal adolescent is reluctant to seek help, the first aider should	සියදිවි හානි කරගැනීමේ සිතුවිලි ඇති නව යෞවනයා වෘත්තීය මට්ටමේ සහායක් ලබා ගැනීමට පැකිළෙයි නම්, ප්‍රථමාධාරකරු විසින්:
Q 139.a	Keep encouraging them to see a mental health professional	ඔවුන්ව මානසික සෞඛ්‍ය වෘත්තීයවේදියකු හමුවීම සඳහා දිගටම දිරිමත් කළ යුතුය.	0.96063	1	0.965517
Q 139.b	Contact a suicide prevention hotline for guidance on how to help them	මානසික සෞඛ්‍ය ආයතනයක් හෝ හදිසි සේවා දුරකථන අංකයක් අමතා එම අවස්තාව පිළිබඳ උපදෙස් ලබා ගන්න	1	1	1
Q 140	If the first aider is unable to persuade the suicidal adolescent to get help, they should get assistance from a trusted friend, helpline or mental health professional, The first aider should ensure that the suicidal adolescent receives help from a health professional, support group or relevant community organisation	සියදිවි හානි කරගැනීමේ සිතුවිලි ඇති නව යෞවනයාව වෘත්තීය මට්ටමේ සහායක් ලබා ගැනීමට පොළඹවාගැනීමට ප්‍රථමාධාරකරුට නොහැකි වේනම්, ඔවුන්, විශ්වාසී මිතුරකුගෙන්, දුරකථන සේවාවකින් හෝ මානසික සෞඛ්‍ය වෘත්තීයවේදියකුගෙන් සහාය ලබාගත යුතුය. නව යෞවනයා, මානසික සෞඛ්‍ය වෘත්තීයවේදියකුගෙන්, සහායක කණ්ඩායමකින් හෝ ප්‍රජා ආයතනකින් අවශ්‍ය සහාය ලබන බවට ප්‍රථමාධාරකරු විසින් වග බලාගත යුතුය.	0.992126	0.888889	0.97931
	Part B	සියදිවි හානි කරගැනීමේ සිතුවිලි ඇති නව යෞවනයකු සමග කතා බහ කිරීම
Q 141	The first aider should avoid giving advice	ප්‍රථමාධාරකරු විසින් අවවාද ලබාදීමෙන් වැළකිය යුතුය	0.785714	0.705882	0.776224
	Part C	රහසිගත බව
Q 142	The first aider should treat the suicidal adolescent with respect and involve them in decisions about who else knows about the suicidal crisis	සියදිවි හානි කරගැනීමේ සිතුවිලි ඇති නව යෞවනයාගේ ආත්ම ගරුත්වය ආරක්ෂාවන පරිදි සැළකිය යුතු අතර මෙම ගැටළුව දැනගත යුතු පුද්ගලයන් තීරණය කිරීමේදී නව යෞවනයාවද සහභාගි කරගත යුතුය.	0.92	1	0.93007

## Sheet: Round 2
Statement order*	Statements in English	Statements in Sinhala	Endorsement rates (%)
			Panel of health professionals (n=98)	Panel of consumers and carers (n=7)
	Items re-rated after round 1
Q 32	The first aider should ask the suicidal person if they have a plan for suicide	සියදිවි හානි කරගැනීම සඳහා යම් සැළසුමක් ඇත්දැයි ප්‍රථමාධාරකරු විසින් සියදිවි හානි කරගැනීමේ සිතුවිලි ඇති පුද්ගලයාගෙන් විමසිය යුතුය	0.959184	1
Q 33	The first aider should ask the suicidal person how they intend to suicide i.e. ask them direct questions about how, when and where they intend to suicide	එම පුද්ගලයාගෙන්, තමා සියදිවි හානි කරගැනීමට අදහස් කරගන සිටින ආකාරය පිළිබඳව ප්‍රථමාධාරකරු විසින් විමසිය යුතුය. උදා: ඔවුන්ගෙන් ඍජුවම, එසේ කිරීමට සිතාග සිටින්නේ කෙසේද, කවදාද, කොහේදීද වැනි ප්‍රශ්න ඇසිය යුතුය.	0.969388	1
Q 34	The first aider should ask the suicidal person if they have decided when they will carry out their plan	එම පුද්ගලයාගෙන්, තම සියදිවි හානි කරගැනීමේ සැළසුම ක්‍රියාත්මක කිරීම සඳහා යම් දිනයක් සිතාගන සින්නේ දැයි ප්‍රථමාධාරකරු විසින් විමසිය යුතුය.	0.938776	1
Q 41	The first aider should ask the suicidal person if they have ever made a suicide plan in the past	තමා මීට පෙර කෙදිනක හෝ සියදිවි හානි කරගැනීම සඳහා සැළසුමක් සකස් කර තිබුණේදැයි ප්‍රථමාධාරකරු විසින් සියදිවි හානි කරගැනීමේ සිතුවිලි ඇති පුද්ගලයාගෙන් විමසිය යුතුය.	1	1
Q 43	The first aider should ask the suicidal person how they are feeling right now	තමාගේ වර්තමාන මානසික තත්ත්වය කෙසේදැයි ප්‍රථමාධාරකරු විසින් සියදිවි හානි කරගැනීමේ සිතුවිලි ඇති පුද්ගලයාගෙන් විමසිය යුතුය. මේ අවස්ථාවේ තමාගේ සිතට දැනෙන ස්වාභාවය කෙසේ දැයි ප්‍රථමාධාරකරු විසින් සියදිවි හානි කරගැනීමේ සිතුවිලි ඇති පුද්ගලයාගෙන් විමසිය යුතුය.	0.959184	0.714286
Q 54	If the suicidal person has a specific plan, the first aider should:	සියදිවි හානි කරගැනීමේ සිතුවිලි ඇති පුද්ගලයාට නිශ්චිත සැලසුමක් ඇතිනම්, ප්‍රථමාධාරකරු විසින්:
Q 54.a	Discuss with the suicidal person what actions they should take to get help	සහයක් ලබාගැනීම සඳහා කළහැකි දේ පිළිබඳව සියදිවි හානි කරගැනීමේ සිතුවිලි ඇතිනම් පුද්ගලයා සමඟ සාකච්ඡා කළ යුතුය	0.918367	1
Q 58	If the suicidal person is known to have a diagnosis of a mental illness, the first aider should	සියදිවි හානි කරගැනීමේ සිතුවිලි ඇති පුද්ගලයා, කිසියම් මානසික රෝග-විනිශ්චයකින් යුතුයි නම්, ප්‍රථමාධාරකරු විසින්:
Q 58.a	Discuss with the suicidal person what actions they should take to get help	සහයක් ලබාගැනීම සඳහා කළහැකි දේ පිළිබඳව සියදිවි හානි කරගැනීමේ සිතුවිලි ඇතිනම් පුද්ගලයා සමඟ සාකච්ඡා කළ යුතුය	0.826531	0.857143
Q 66	If the suicidal person has a weapon, the first aider should contact the police	සියදිවි හානි කරගැනීමේ සිතුවිලි ඇති පුද්ගලයා සතුව කිසියම් ආයුධයක් ඇත්නම්, ප්‍රථමාධාරකරු විසින්: පොලීසිය සම්බන්ධ කරගත යුතුය.	0.704082	0.857143
Q 87	The first aider should accept what the suicidal person is saying without agreeing or disagreeing with their behaviour or point of view	ප්‍රථමාධාරකරු විසින් සියදිවි හානි කරගැනීමේ සිතුවිලි ඇති පුද්ගලයා ප්‍රකාශ කරන කරුණු, ඔවුන්ගේ හැසිරීම හා මතවාද, අනුමත කිරීමකින් හෝ නොකිරීමකින් තොරව පිළිගත යුතුය.	0.822917	1
Q 88	The first aider should validate the suicidal person's thoughts and feelings and acknowledge that these may be hard to talk about	ප්‍රථමාධාරකරු විසින් සියදිවි හානි කරගැනීමේ සිතුවිලි ඇති පුද්ගලයාගේ සිතුවිලි හා හැඟීම් සනාථ කර ගන්නා අතර ඒවා පිළිබඳ කතාබහ කිරීම අපහසු කර්තව්‍යක් බව තමන් පිළිගන්නා බව දැන්විය යුතුය.	0.708333	1
Q 98	The first aider should not try to take on the suicidal person's responsibilities	ප්‍රථමාධාරකරු විසින් සියදිවි හානි කරගැනීමේ සිතුවිලි ඇති පුද්ගලයාගේ වගකීම් තමා මතට ගැනීම නොකළ යුතුය.	0.802083	0.571429
Q 99	The first aider should not:	ප්‍රථමාධාරකරු විසින් පහත දේ නොකළ යුතුය:
Q 99.d	give glib 'reassurance' such as 'don't worry', 'cheer up', 'you have everything going for you' or 'everything will be alright'	"දුක් නොවන්න", "ප්‍රබෝධමත් වන්න", "ඔබට අවශ්‍ය පරිදි සියල්ල සිදුවේ", "සියළු දේ හරියයි" වැනි අතාත්ත්වික අස්වසාලීම් කිරීම.	0.760417	0.857143
Q 99.f	call their bluff', dare or tell the suicidal person to 'just do it'	පුළුවන්නම් කරගන්න වැනි දේ පැවසීම	0.709677	0.285714
Q 99.g	attempt to give the suicidal person a diagnosis of a mental health problem	සියදිවි හානි කරගැනීමේ සිතුවිලි ඇති පුද්ගලයාට ඇති මානසික රෝග විනිශ්චය ලබාදීමට යෑම	0.6875	0.142857
Q 99.h	use guilt or threats to prevent suicide (e.g. do not tell the person they will go to hell or ruin other people's lives if they die by suicide)	සියදිවි හානි කරගැනීම වැළක්වීමට පශ්චාත්-තාපය හෝ තර්ජන භාවිතා කිරීම (සියදිවි හානි කරගැනීම මඟින් අපායට යනු ඇතැයි හෝ එමගින් අනිකුත් අයගේ ජීවිත නිසරු වේ යැයි නොපවසන්න.)	0.708333	0.142857
Q 99.i	let the fear of saying the wrong words or of not saying the perfect words keep them from encouraging the suicidal person to talk	නිසි වචන භාවිතා නොවේ යන බිය හෝ නොනිසි වචන භාවිතා වේ යන බිය නිසා, සියදිවි හානි කරගැනීමේ සිතුවිලි ඇති පුද්ගලයාව කතාකිරීමට දිරිමත් කිරීමෙන් වැළකීම.	0.744898	0.714286
Q 135	If the suicidal adolescent does not agree to give the first aider the things they intend using to kill themselves, the first aider should discuss with the suicidal adolescent what actions they should take to get help	සියදිවි හානි කරගැනීමේ සිතුවිලි ඇති නව යෞවනයා ඒ සඳහා භාවිතා කිරීමට අපේක්ෂා කරන දේ භාර දීමට අකමැති නම්, ප්‍රථමාධාරකරු විසින් සහයක් ලබාගැනීම සඳහා කළහැකි දේ පිළිබඳව සියදිවි හානි කරගැනීමේ සිතුවිලි ඇති නව යෞවනයා සමඟ සාකච්ඡා කළ යුතුය.	0.85567	0.857143
Q 141	The first aider should avoid giving advice	ප්‍රථමාධාරකරු විසින් අවවාද ලබාදීමෙන් වැළකිය යුතුය	0.653061	0.428571
	New items
1	If the suicidal person has already harmed themselves and in a state of needing urgent medical treatment, the first aider should call Suwasariya (1990).	පුද්ගලයා දැනටමත් තමන්ම හානියක් කරගෙන ඇත්නම් හා හදිසි වෛද්‍ය ප්‍රතිකාර අවශ්‍ය තත්වයක හිදී නම් ප්‍රථමාධාරකරු සුවසැරිය (1990) හදිසි ගිලන් රථ සේවාව ඇමතිය යුතුය.	0.979592	1
2	If Suwasairya (1990) is not available, the first aider should organise alternative means of transport to hospital.	සුවසැරිය (1990) ගිලන් රථ සපයාගැනීමට නොහැකි නම් පුද්ගලයා රෝහල වෙත රැගෙන යාමට වෙනත් විකල්ප ක්‍රමයක් ප්‍රථමාධාරකරු විසින් සංවිධානය කරගත යුතුය.	0.969388	1
3	The first aider should tell the family members of the person about their suicide risk	පුද්ගලයාගේ ජීවිතය හානි කර ගැනීමේ අවදානම පිළිබඳ ප්‍රථමාධාරකරු විසින් පුද්ගලයාගේ පවුලේ සාමාජිකයන්ට කිව යුතුය.	0.969388	1
4	If the person has previously attempted suicide, the first aider should ask about the means used	පුද්ගලයා මින් පෙර සියදිවි හානි කර ගැනීමට උත්සහ කර තිබුණේ නම් ඒ කවරාකාර ක්‍රමයකින්දැයි ප්‍රථමාධාරකරු විමසිය යුතුය.	0.959184	1
5	The first aider should use language appropriate to the educational and cultural background of the person	පුද්ගලයාගේ අධ්‍යාපන හා සංස්කෘතික පසුබිමට ගැලපෙන භාෂාවන් ප්‍රථමාධාරකරු විසින් භාවිතා කළ යුතුය.	0.969072	1
6	The first aider should avoid arguing with the person	ප්‍රථමාධාරකරු පුද්ගලයා සමඟ වාද කිරීමට යාමෙන් වැළකිය යුතුය.	0.969072	0.857143
7	If the person has a plan for suicide, the first aider should tell the person's close family members about this	පුද්ගලයාට සියදිවි හානි කර ගැනීමේ සැලසුමක් ඇත් නම් ප්‍රථමාධාරකරු විසින් පුද්ගලයාගේ සමීප පවුලේ සාමාජිකයන්ට ඒ බව කිව යුතුය.	0.969072	0.857143
8	The first aider should tell the person that it is the first aider's duty to help them	ඔහුට උදව් කිරීම තම වගකීමක් බව ප්‍රථමාධාරකරු පුද්ගලයාට පැවසිය යුතුය.	0.875	0.714286
9	The first aider should ask if anyone in the person's social network is encouraging suicidal thoughts or actions	පුද්ගලයාගේ සමාජ වටපිටාවේ කවරකු හෝ ඔහුගේ සියදිවි හානිකරගැනීමේ අදහස් හෝ එම ක්‍රියාව දිරිමත් කරන්නේ දැයි ප්‍රථමාධාරකරු විමසිය යුතුය.	0.918367	1
10	If the person refuses to give up their means of suicide to the first aider, the first aider should forcefully remove them	සියදිවි හානි කර ගැනීමට යොදා ගන්නා යම් දෙයක් ප්‍රථමාධාරකරුව භාරදීම ප්‍රතික්ෂේප කරන්නේ නම් ප්‍රථමාධාරකරු විසින් බලෙන් එය ඉවත් ඉවත් කළ යුතුය.	0.677083	0.857143
11	The first aider should be aware that helping a person at risk of suicide may take a lot of time.	සියදිවි හානි කර ගැනීමේ අවදානම සහිත පුද්ගලයෙකුට උපකාර කිරීම විටෙක බොහෝ වේලාව ගතවන දෙයක් බවට ප්‍රථමාධාරකරු දැනුවත්ව සිටිය යුතුය.	0.938776	0.857143
12	The first aider should listen what the suicidal person is saying without agreeing or disagreeing with their behaviour or point of view.	ප්‍රථමාධාරකරු විසින් පුද්ගලයා තම චර්යාව හා මතවාද පිළිබඳ පවසන දෑ පිලිගැනීමකින් හෝ ප්‍රතික්ෂේප කිරීමකින් තොරව භාරගත යුතුය.	0.908163	1
13	The first aider should accept what the suicidal person is saying without agreeing or disagreeing with their behavior or point of view	ප්‍රථමාධාරකරු විසින් පුද්ගලයා තම චර්යාව හා මතවාද පිළිබඳ පවසන දෑ පිලිගැනීමකින් හෝ ප්‍රතික්ෂේප කිරීමකින් තොරව අසා සිටිය යුතුයි.	0.704082	1

## Sheet: Rejected items
Statement order*	Statements in English	Statements in Sinhala	Endorsement rates (%)
			Panel of health professionals	Panel of consumers and carers
	Rejected in Round 1
Q 6	The first aider should tell the person their concerns about them, describing behaviours that have caused them to be concerned about suicide	එම පුද්ගලයා, සිය දිවි හානිකර ගැනීමකට යොමු වේදෝයි යන්න පිළිබඳව තමා සැලකිලිමත් වීමට හේතු වූ, එම පුද්ගලයයාගේ හැසිරීම් විස්තර කර දෙමින්, ප්‍රථමාධාරකරු විසින් එම පුද්ගලයා පිලිබඳ තමා තුල ඇති සැලකිලිමත් බව ප්‍රකාශ කල යුතුය.	0.899225	0.571429
Q 8	The first-aider should demonstrate appropriate language when referring to suicide by using the terms 'suicide' or 'died by suicide'	ප්‍රථමාධාරකරු විසින් සියදිවි හානි කරගැනීම පිළිබඳව සාකච්ඡා කිරීමෙදී "සියදිවි හානි කර ගැනීම" හෝ "සියදිවි හානිකර ගැනීමෙන් මරණයට පත්විය" වැනි සුදුසු බස් වහරක් භාවිතා කළ යුතුය.	0.775194	0.6875
Q 40	The first aider should ask the suicidal person if they have ever known anyone who has died by suicide	සියදිවි හානි කරගැනීමෙන් මරණයට පත් වූ යම් කෙනෙකු පිළිබඳව තමා දැනගෙන සිටියා දැයි ප්‍රථමාධාරකරු විසින් සියදිවි හානි කරගැනීමේ සිතුවිලි ඇති පුද්ගලයාගෙන් විමසිය යුතුය.	0.736434	0.555556
Q 42	The first aider should ask the suicidal person if they have ever made a suicide attempt in the past	තමා මීට පෙර කෙදිනක හෝ සියදිවි හානි කරගැනීමට උත්සාහ කර ඇත්දැයි ප්‍රථමාධාරකරු විසින් සියදිවි හානි කරගැනීමේ සිතුවිලි ඇති පුද්ගලයාගෙන් විමසිය යුතුය.	0.953488	0.611111
Q 52	If the person is suicidal, the first aider should	එම පුද්ගලයාට සියදිවි හානි කරගැනීමේ සිතුවිලි ඇතිනම් ප්‍රථමාධාරකරු විසින්:
Q 52.a	Discuss with the suicidal person what actions they should take to get help	උපකාර ලබාගැනීම සඳහා ගතහැකි ක්‍රියාමාර්ග පිළිබඳව සියදිවි හානි කරගැනීමේ සිතිවිලි සහිත පුද්ගලයා සමඟ සාකච්ඡා කළ යුතුය	0.944444	0.647059
Q 53	If the suicidal person can't commit to stay safe, the first aider should	සියදිවි හානි කරගැනීමේ සිතුවිලි ඇති පුද්ගලයා ආරක්ෂිතව නොසිටී නම්, ප්‍රථමාධාරකරු විසින්:
Q 53.a	Discuss with the suicidal person what actions they should take to get help	උපකාර ලබාගැනීම සඳහා කළහැකි දේ පිළිබඳව සියදිවි හානි කරගැනීමේ සිතුවිලි ඇති පුද්ගලයා සමඟ සාකච්ඡා කළ යුතුය.	0.875	0.666667
Q 53.c	Seek the permission of the suicidal person to contact their regular doctor or mental health professional about their concerns	තම සුපුරුදු වෛද්‍යවරයා හෝ මානසික සෞඛ්‍ය වෘත්තීයවේදියා සම්බන්ධකරගැනීම සදහා සියදිවි හානි කරගැනීමේ සිතුවිලි ඇති පුද්ගලයා ගෙන් අනුමැතිය ලබා ගත යුතුය.	0.642857	0.666667
Q 55	If the suicidal person has the means to carry out their suicide plan, the first aider should discuss with the suicidal person what actions they should take to get help	සියදිවි හානි කරගැනීමේ සිතුවිලි ඇති පුද්ගලයාට සිය සැලසුම ක්‍රියාත්මක කිරීමේ ක්‍රමවේදයක් ඇතිනම්, ප්‍රථමාධාරකරු විසින්: සහයක් ලබාගැනීම සඳහා කළහැකි දේ පිළිබඳව සියදිවි හානි කරගැනීමේ සිතුවිලි ඇතිනම් පුද්ගලයා සමඟ සාකච්ඡා කළ යුතුය	0.866142	0.611111
Q 86	The first aider should only ask about issues that affect the immediate safety of the person who is suicidal	ප්‍රථමාධාරකරු විසින් සියදිවි හානි කරගැනීමේ සිතුවිලි ඇති පුද්ගලයාගේ එවෙලෙහි හෝ ආසන්න කාලයේ සුරක්ෂිතබවට බලපාන කරුණු පමණක් විමසිය යුතුය.	0.620968	0.888889
Q 99.e	interrupt with stories of their own	තම අත්දැකීම් පවසමින් බාධා කිරීම	0.76	0.625
	Rejected in round 2
Q 98	The first aider should not try to take on the suicidal person's responsibilities	ප්‍රථමාධාරකරු විසින් සියදිවි හානි කරගැනීමේ සිතුවිලි ඇති පුද්ගලයාගේ වගකීම් තමා මතට ගැනීම නොකළ යුතුය.	0.802083	0.571429
Q 99	The first aider should not:	ප්‍රථමාධාරකරු විසින් පහත දේ නොකළ යුතුය:
Q 99.f	call their bluff', dare or tell the suicidal person to 'just do it'	පුළුවන්නම් කරගන්න වැනි දේ පැවසීම	0.709677	0.285714
Q 99.g	attempt to give the suicidal person a diagnosis of a mental health problem	සියදිවි හානි කරගැනීමේ සිතුවිලි ඇති පුද්ගලයාට ඇති මානසික රෝග විනිශ්චය ලබාදීමට යෑම	0.6875	0.142857
Q 99.h	use guilt or threats to prevent suicide (e.g. do not tell the person they will go to hell or ruin other people's lives if they die by suicide)	සියදිවි හානි කරගැනීම වැළක්වීමට පශ්චාත්-තාපය හෝ තර්ජන භාවිතා කිරීම (සියදිවි හානි කරගැනීම මඟින් අපායට යනු ඇතැයි හෝ එමගින් අනිකුත් අයගේ ජීවිත නිසරු වේ යැයි නොපවසන්න.)	0.708333	0.142857
Q 141	The first aider should avoid giving advice	ප්‍රථමාධාරකරු විසින් අවවාද ලබාදීමෙන් වැළකිය යුතුය	0.653061	0.428571
	New items
10	If the person refuses to give up their means of suicide to the first aider, the first aider should forcefully remove them	සියදිවි හානි කර ගැනීමට යොදා ගන්නා යම් දෙයක් ප්‍රථමාධාරකරුව භාරදීම ප්‍රතික්ෂේප කරන්නේ නම් ප්‍රථමාධාරකරු විසින් බලෙන් එය ඉවත් ඉවත් කළ යුතුය.	0.677083	0.857143

## Sheet: Final list of endorsed items
	Section A
	Part 1
Q 1	The first aider should not assume that the person will get better without help	උදවු කිරීමකින් තොරව එම පුද්ගලයා හොඳ තත්ත්වයට පත්වේයැයි ප්‍රථමාධාරකරු විසින් උපකල්පනය නොකළ යුතුය.
Q 2	The first aider should not assume that the person will seek help on their own	එම පුද්ගලයා, තමා විසින්ම උදවු ලබාගැනීම සඳහා යොමුවේ ‍යැයි ප්‍රථමාධාරකරු විසින් උපකල්පනය නොකළ යුතුය.
Q 3	The first aider should be able to recognize the warning signs of suicide	සියදිවි නසාගැනීමේ අවධානමක් ඇති අයකු තුල තිබිය හැකි ලක්ෂණ හඳුනාගැනීමට ප්‍රථමාධාරකරුට හැකිවිය යුතුය.
Q 4	If the suicidal person has already harmed themselves, the first aider should administer first aid and call emergency services, asking for an ambulance	එම පුද්ගලයා දැනටමත් තමාට හානි කරගෙන ඇත්නම්, ප්‍රථමාධාරකරු විසින් ඒ සඳහා ප්‍රථමාධාර ලබාදෙමින් හදිසි සේවාවක් අමතා ගිලන් රථයක් කැඳවිය යුතුය.
Q 5	The first aider should act promptly if they think someone is considering suicide	යම් තැනත්තකු සියදිවි නසාගැනීමට කල්පනා කරන බව බව හැගී ගියහොත්, ප්‍රථමාධාරකරු විසින් වහාම ක්‍රියාත්මක විය යුතුය.
	Part 2
Q 7	The first aider needs to be aware of their attitudes about suicide and the impact of these upon their ability to provide assistance, e.g. Beliefs that suicide is wrong or that it is a rational option	සියදිවි හානි කරගැනීම පිළිබඳව ප්‍රථමාධාරකරු තුල තිබිය හැකි ආකල්ප (උදා- සිය දිවි හානි කර ගැනීම වැරදි ක්‍රියාවකි හෝ එය බුද්ධිමත් ක්‍රියාවකි වැනි ) පිළිබඳව හා යම් අයකුට උපකාර ලබාදීමට ඔහුට ඇති හැකියාව කෙරෙහි එම ආකල්ප බලපෑ හැකි අකාරය පිළිබඳව ප්‍රථමාධාරකරු විසින් දැනසිටිය යුතුය.
Q 9	The first-aider should avoid using terms to describe suicide that promote stigmatising attitudes, e.g. 'commit suicide' or refer to a suicide attempt as having 'failed' or been 'unsuccessful'	සියදිවි හානි කරගැනීම් සම්බන්ධයෙන් කතා කිරීමේදී , සමාජීය අපකීර්තියක් ඇතිකරවනසුළු ආකල්ප වලට අනුබල දෙන ආකාරයේ වචන එනම් “ව්‍යර්ථ වූ" හෝ "අසාර්ථක වූ" සියදිවි නසා ගැනීමට දැරූ උත්සාහයක් වැනි වචන ප්‍රථමාධාරකරු විසින් භාවිතා නොකළ යුතුය.
Q 10	The first aider should be aware that different cultures have different beliefs and attitudes about suicide	වෙනස් සංස්කෘතීන් තුළ සියදිවි හානි කරගැනීම පිළිබඳව විවිධ වූ විශ්වාසයන් හා ආකල්ප ඇතිබව ප්‍රථමාධාරකරු විසින් දැනසිටිය යුතුය.
	Part 3
Q 11	If the first aider thinks someone might be having suicidal thoughts, they should ask that person directly	යම් පුද්ගලයකුට සියදිවි හානි කරගැනීමේ සිතුවිලි ඇති බව ප්‍රථමාධාරකරුට හැඟුනහොත්, එම පුද්ගලායාගෙන් ඒ බව සෘජුවම විමසිය යුතුය.
Q 12	If the first aider has even a mild suspicion that the person is having suicidal thoughts, they should ask	යම් පුද්ගලයකු තුල සියදිවි හානි කරගැනීමේ සිතුවිලි ඇති බවට සුළු සැකයක් හෝ ප්‍රථමාධාරකරු තුල ඇතිවුවහොත් ඒ බව එම පුද්ගලයාගෙන් විමසිය යුතුය.
Q 13	If the first aider thinks someone might be having suicidal thoughts and feels unable to ask them, the first aider should find someone who is able to ask	යම් පුද්ගලයකුට සියදිවි හානි කරගැනීමේ සිතුවිලි තිබිය හැකි බව හැගෙන නමුත් තමාට එය එම පුද්ගලයාගෙන් විමසීමට අපහසු නම්, එය විමසිය හැකි අයකු ප්‍රථමාධාරකරු විසින් සොයාගත යුතුය.
Q 14	The first aider should not avoid using the word 'suicide'. It is important to discuss the issue directly, without dread or expressing negative judgement	ප්‍රථමාධාරකරු විසින් “සියදිවි හානි කර ගැනීම" යන්න භාවිතයෙන් වැළකී නොසිටිය යුතුය. ඇසීමට බියක් නොසිටිමින්හෝ සෘණවාදී නිගමයන් ප්‍රකාශ කිරීමෙන් තොරව , කරුණු සාජුවම සාකච්ඡා කිරීම වැදගත් වේ.
Q 15	The first aider should know that it is more important to ask about suicidal thoughts than to be concerned about the exact wording	භාවිතා කළයුතු නිශ්චිත වචන පිළිබඳ සැළකිලිමත් වීමට වඩා, සියදිවි හානි කරගැනීමේ සිතුවිලි පිළිබඳ විමසීම වැදගත් බව ප්‍රථමාධාරකරු විසින් දැනසිටිය යුතුය.
Q 16	The first aider should not ask about suicide in leading or judgemental ways e.g. 'You're not thinking of doing anything stupid, are you?	සියදිවි හානි කර ගැනීම පිළිබඳව විමසීමේදී ප්‍රථමාධාරකරු විසින් පූර්ව නිගමනයක සිටිමින් අසන ප්‍රශ්න හෝ බලාපොරොත්තු වන පිළිතුර ලැබෙන ආකාරයෙන් යෙදූ ප්‍රශ්න නොඇසිය යුතුය. උදා. “ඔබ අනුවණ දෙයක් කරගැනීමට සිතන්නේ නෑ නේද” වැනි ප්‍රශ්න
Q 17	The first aider should be aware that if a person is not suicidal, asking them cannot put the idea of suicide in their head	යම් පුද්ගලයකු තුළ සියදිවි හානි කරගැනීමේ අරමුණක් නොමැති අවස්ථාවකදී, ඒ පිළිබඳ විමසීමෙන් සියදිවි හානිකරගනීමේ සිතිවිල්ලක් ඔවුන්ගේ මනසට ඇතුළු නොවන බව ප්‍රථමාධාරකරු විසින් දැනසිටිය යුතුය.
Q 18	The first aider should be aware that if a person is suicidal, asking them about suicidal thoughts will not increase the risk that they will act on these	යම් පුද්ගලයකු තුළ සියදිවි හානි කරගැනීමේ අරමුණක් ඇති අවස්ථාවකදී, සියදිවි හානි කරගැනීමේ සිතිවිලි පිළිබඳ විමසීම හේතුවෙන් එම සිතිවිලි මත ඔවුන් කටයුතු කිරීමේ අවදානම ඉහළ නොයන බව ප්‍රථමාධාරකරු විසින් දැනසිටිය යුතුය.
Q 19	The first aider should be aware that if a person is suicidal, asking them about suicidal thoughts will allow them the chance to talk about their problems and show them that somebody cares	යම් පුද්ගලයකු තුළ සියදිවි හානි කරගැනීමේ අරමුණක් ඇති අවස්ථාවකදී, ඒ පිළිබඳ විමසීමෙන් ඔවුන්ට තම ප්‍රශ්න පිළිබඳ සාකච්ඡා කිරීමට අවස්ථාවක් ලැබෙන බව හා තමන් කෙරෙහි සැළකිලිමත් වන්නෙකු සිටිනබව ඔවුනට පෙන්වීමට හැකිවන බව ප්‍රථමාධාරකරු විසින් දැනසිටිය යුතුය.
Q 20	The first aider should be aware that it is more important to genuinely want to help than to be of the same age, gender or cultural background as the person	එම පුද්ගලයාට සමාන වයසක්, ස්ත්‍රී/පුරුෂ බවක් හෝ සංස්කෘතික පසුබිමක් තිබීම නොව, උදවු කිරීම සඳහා සැබෑ උවමනාවක්/අභිලාශයක් තිබීම එම පුද්ගලයාට වැදගත් බව ප්‍රථමාධාරකරු විසින් දැනසිටිය යුතුය.
	Part D - If the person doesn’t want to talk	D. එම පුද්ගලයා කතා කිරීමට කැමැත්තක් නොදක්වයි නම්
Q 21	The first aider should understand that the person may not want to talk with them, and should offer to help them find someone else to talk to	එම පුද්ගලයාට තමන් හා කතා කිරීමට අකමැත්තක් තිබිය හැකි බව ප්‍රථමාධාරකරු විසින් අවබෝධ කරගත යුතු අතර ඔවුන්ට කතා කිරීම් සඳහා වෙනත් අයකු සොයාගැනීමට සහය විය හැකි බව පැවසිය යුතුය.
	Part E- If the first aider feels unsuccessful in their approach	E - එම පුද්ගලාවෙත එළඹීමට ක්‍රියා කල අකාරය අසාර්ථක බව ප්‍රථමාධාරකරුට හැඟේනම්
Q 22	If the first aider is unable to make a connection with the person, they should offer to help them find someone else to talk to	එම පුද්ගලයා සමග සබඳතාවක් ගොඩනගාගැනීමට ගැනීමට ප්‍රථමාධාරකරුට නොහැකිනම්, ඔවුන්ට කතා කිරීම සඳහා සුදුසු වෙනත් අයකු සොයාගැනීමට සහය විය හැකි බව ප්‍රකාශ කල යුතුය. සහය දැක්වීමට ඉදිරිපත් විය යුතුය.
	Part F -Reacting to expressions of suicidal thoughts	F - යමෙකු සියදිවි හානි කරගැනීමේ සිතුවිලි ප්‍රකාශ කෙරෙන විට ඒවාට ප්‍රතිචාර දැක්වීම
Q 23	The first aider should know that it is common to feel panic or shock when someone discloses thoughts of suicide	යමෙකු සියදිවි හානි කරගැනීමේ සිතුවිලි පවසන විට, තමා සන්ත්‍රාසයට පත්වීම (කලබලයට පත්වීම) හෝ කම්පනයක් දැනීම සාමාන්‍යයෙන් සිදුවන බව ප්‍රථමාධාරකරු විසින් දැනසිටිය යුතුය.
Q 24	The first aider should appear calm and confident in the face of the suicide crisis, as this may have a reassuring effect for the suicidal person	සියදිවි හානි කරගැනීම පිලිබඳ හදිසි අවස්ථාවකදී ප්‍රථමාධාරකරු විසින් සන්සුංව හා විශ්වාසයකින් යුතුව කටයුතු කළයුය, මන්ද, එසේ කිරීම තුලින් සියදිවි හානි කරගැනීමේ සිතුවිලි සහිත පුද්ගලායා හට විශ්වාසය තහවුරු වන අන්දමේ සැනසිලිදායක බලපෑමක් ඇතිකිරීමට හේතු විය හැක.
Q 25	The first aider should react to expressions of suicidal thoughts with calmness and empathy	යමෙකු සියදිවි හානි කරගැනීමේ සිතුවිලි ප්‍රකාශ කරන විට, ප්‍රථමාධාරකරු සන්සුන් බවකින් හා සහකම්පනයෙන් යුතුව ප්‍රතිචාර දැක්විය යුතුය.
Q 26	The first aider should avoid expressing negative reactions to suicidal thoughts, e.g. judgement, shock, panic, anger	සියදිවි හානි කරගැනීමේ සිතුවිලි කෙරෙහි පූර්ව-නිගමනයන් සහිතව බවක් , කම්පනය වූ ස්වභාවයක් , සන්ත්‍රාසයට පත්වූ ස්වභාවයක් (කලබල වූ ස්වභාවයක් ) හෝ උරණ වීමක් වැනි සෘණාත්මක ප්‍රතිචාර නොදැක්විය යුතුය.
Q 27	The first aider should allow the suicidal person to discuss their feelings. A suicidal person may feel relief at being able to do so	ප්‍රථමාධාරකරු විසින් සියදිවි හානි කරගැනීමේ සිතුවිලි ඇති පුද්ගලයාට තම සිතුවිලි පිළිබඳව සාකච්ඡා කිරීමට කිරීමට අවස්තාව ලබා දිය යුතුය. එසේ සාකච්ඡා කිරීම, සියදිවි හානි කරගැනීමේ සිතුවිලි ඇති පුද්ගලයකු හට සහනයක් දැනීමට හේතු විය හැක.
	Part G - Psychosis specific	G - යථාර්තවාදී නොවන සිතිවිලි සහිත උග්‍ර මානසික රෝගී තත්ත්ව ඇතිවිට
Q 28	If the suicidal person says they are hearing voices, the first aider should ask what the voices are telling the person in case the voices are relevant to their current suicidal thoughts	සියදිවි හානි කරගැනීමේ සිතුවිලි ඇති පුද්ගලයා, කිසිවකු කථා කරන හඬවල් තමන්ට ඇසෙන බව පැවසුවහොත් , ඒවා සියදිවි හානි කරගැනීමේ සිතුවිලිවලට අදාළ වියහැකි බැවින්, එම කට හඬවල් පවසන්නේ මොනවාදැයි ප්‍රථමාධාරකරු විසින් විමසිය යුතුය.
	Section 2 - Assessing seriousness of the suicide risk	Section 2 - සියදිවි හානි කරගැනීමේ අවදානමෙහි බරපතල බව තක්සේරු කිරීම
	Part A - Assessing urgency	A - කෙතරම් හදිසි අවස්ථාවක් දැයි තක්සේරු කිරීම
Q 29	The first aider should take all thoughts of suicide seriously. The lack of a plan for suicide is not sufficient to ensure safety	ප්‍රථමාධාරකරු විසින්, සියදිවි හානි කරගැනීම පිලිබඳ සියළුම සිතුවිලි බරපතළ ඒවා ලෙස සැලකිය යුතුය. සියදිවි හානි කරගැනීමේ සැළසුමක් නොමැති වූ පමණින් එය අනතුරු රහිත ස්වභාවයක් ලෙස සහතික කිරීමට ප්‍රමාණවත් නොවේ.
Q 30	The first aider should determine the urgency of taking action based on recognition of suicide warning signs	ප්‍රථමාධාරකරු විසින් සියදිවි හානි කරගැනීමේ අවදානම් සංඥා හඳුනාගැනීම මත පදනම් වෙමින් කෙතරම් ඉක්මනින් මැදිහත්විය යුතුද යන්න තීරණය කළ යුතුය.
Q 31	The first aider should take expressions of suicidal thoughts seriously and act on these, not dismissing them as 'attention seeking' or a 'cry for help'	ප්‍රථමාධාරකරු විසින් යම් අයකු සියදිවි හානි කරගැනීමේ සිතුවිලි පිලිබඳ කරන ප්‍රකාශනයන් "අවධානය ලබාගැනීමට සිදුකරන අනියම් උත්සහයක්” හෝ " අවධානය ලබාගැනීමට කරන රඟපෑමක් " ලෙස පමණක් සිතා බහැර නොකොට ඒවා බරපතළ ලෙස සලකා ඒ පිළිබඳව කටයුතු කළ යුතුය.
	Part B -Finding out about their plan	B - සියදිවි හානිකර ගැනීම සඳහා වන ඔවුන්ගේ සැලසුම පිළිබඳ සොයා දැනගැනීම
Q 32	The first aider should ask the suicidal person if they have a plan for suicide	සියදිවි හානි කරගැනීම සඳහා යම් සැළසුමක් ඇත්දැයි ප්‍රථමාධාරකරු විසින් සියදිවි හානි කරගැනීමේ සිතුවිලි ඇති පුද්ගලයාගෙන් විමසිය යුතුය.
Q 33	The first aider should ask the suicidal person how they intend to suicide i.e. ask them direct questions about how, when and where they intend to suicide	එම පුද්ගලයාගෙන්, තමා සියදිවි හානි කරගැනීමට අදහස් කරගන සිටින ආකාරය පිළිබඳව ප්‍රථමාධාරකරු විසින් විමසිය යුතුය. උදා: ඔවුන්ගෙන් ඍජුවම, එසේ කිරීමට සිතාග සිටින්නේ කෙසේද, කවදාද, කොහේදීද වැනි ප්‍රශ්න ඇසිය යුතුය.
Q 34	The first aider should ask the suicidal person if they have decided when they will carry out their plan	එම පුද්ගලයාගෙන්, තම සියදිවි හානි කරගැනීමේ සැළසුම ක්‍රියාත්මක කිරීම සඳහා යම් දිනයක් සිතාගන සින්නේ දැයි ප්‍රථමාධාරකරු විසින් විමසිය යුතුය.
Q 35	The first aider should find out if the suicidal person has already taken steps to secure the means to end their life	සියදිවි හානි කරගැනීමේ සිතුවිලි ඇති පුද්ගලයා විසින්, සිය ජීවිතය අවසන් කරගැනීම සඳහා අවශ්‍ය ක්‍රමවේදය සපුරා ගැනීමට දැනටමත් පියවර ගෙන ඇත්දැයි ප්‍රථමාධාරකරු විසින් සොයාගත යුතුය.
Q 36	The first aider should be aware that those at the highest risk for acting on thoughts of suicide in the near future have a specific suicide plan, the means to carry out the plan, a time set for doing it, and an intention to do it	සියදිවි හානි කරගැනීමේ සිතිවිලි මත ඉක්මනින්ම ක්‍රියාත්මක වීමේ ඉහල අවදානමක් ඇති පුද්ගලයන් හට, සියදිවි හානි කරගැනීමේ සැළසුමක්, එම සැලසුම ක්‍රියාත්මක කිරීමට ක්‍රමයක්, ඒ සඳහා නියම කරගත් කාලයක් හා එය සිදුකිරීමට අරමුණක් ඇතිබව ප්‍රථමාධාරකරු විසින් දැනසිටිය යුතුය.
	Part C - Asking about other factors that contribute to risk	C - අවධානම සඳහා දායක විය හැකි අනෙකුත් සාධක පිළිබඳ විමසීම
Q 37	The first aider should ask the suicidal person if they have been using drugs or alcohol	සියදිවි හානි කරගැනීමේ සිතුවිලි ඇති පුද්ගලයාගෙන් තමා මත්පැන් හා මත්ද්‍රව්‍ය භාවිත කරන්නේදැයි ප්‍රථමාධාරකරු විසින් විමසිය යුතුය.
Q 38	The first aider should ask if the suicidal person has received treatment for mental health problems or is taking any medication	සියදිවි හානි කරගැනීමේ සිතුවිලි ඇති පුද්ගලයාගෙන් තමා යම්කිසි මානසික සෞඛ්‍ය ගැටළුවක් සඳහා ප්‍රතිකාර ලබාගැන ගෙන ඇත්දැයි හෝ දැනට යම් ඖෂධයක් භාවිතා කරන්නේදැයි ප්‍රථමාධාරකරු විසින් විමසිය යුතුය.
Q 39	The first aider should ask the suicidal person if they have received mental health treatment in the past	සියදිවි හානි කරගැනීමේ සිතුවිලි ඇති පුද්ගලයාගෙන් තමා අතීතයේදී මානසික රෝගයක් සඳහා ප්‍රතිකාර ගෙන ඇත්දැයි ප්‍රථමාධාර කරු විමසිය යුතුය.
Q 41	The first aider should ask the suicidal person if they have ever made a suicide plan in the past	තමා මීට පෙර කෙදිනක හෝ සියදිවි හානි කරගැනීම සඳහා සැළසුමක් සකස් කර තිබුණේදැයි ප්‍රථමාධාරකරු විසින් සියදිවි හානි කරගැනීමේ සිතුවිලි ඇති පුද්ගලයාගෙන් විමසිය යුතුය.
Q 43	The first aider should ask the suicidal person how they are feeling right now	තමාගේ වර්තමාන මානසික තත්ත්වය කෙසේදැයි ප්‍රථමාධාරකරු විසින් සියදිවි හානි කරගැනීමේ සිතුවිලි ඇති පුද්ගලයාගෙන් විමසිය යුතුය. මේ අවස්ථාවේ තමාගේ සිතට දැනෙන ස්වාභාවය කෙසේ දැයි ප්‍රථමාධාරකරු විසින් සියදිවි හානි කරගැනීමේ සිතුවිලි ඇති පුද්ගලයාගෙන් විමසිය යුතුය.
Q 44	The first aider should ask the suicidal person if they have told anyone about how they are feeling	ප්‍රථමාධාරකරු විසින් සියදිවි හානි කරගැනීමේ සිතුවිලි සහිත පුද්ගලයා තමාගේ සිතට දැනෙන ස්වභාවය පිළිබඳව කිසියම් කෙනෙකුට පවසා ඇත්දැයි ප්‍රථමාධාරකරු විසින් විමසිය යුතුය.
Q 45	The first aider should ask the suicidal person if there have been changes in their employment, social life, or family	ප්‍රථමාධාරකරු විසින් සියදිවි හානි කරගැනීමේ සිතුවිලි සහිත පුද්ගලයාගෙන් තමාගේ රැකියාවේ, සමාජයීය ජීවිතයේ හෝ පවුලේ කිසියම් වෙනස්කමක් සිදුවී ඇත්දැයි ප්‍රථමාධාරකරු විසින් විමසිය යුතුය.
Q 46	The first aider should ask about current supports to help the person at risk	ප්‍රථමාධාරකරු විසින් සියදිවි හානි කරගැනීමේ අවධානමක් ඇති පුද්ගලයාගෙන් තමාට වර්තමානයේ උදවු සඳහා ලැබෙන සහයෝගයන් පිළිබඳ විමසිය යුතුය.
	Section 3 - Initial assistance	3 කොටස- මූලික සහාය
Q 47	The first aider should not put themselves in any danger while offering support to the suicidal person	සියදිවි හානි කරගැනීමේ සිතුවිලි ඇති පුද්ගලයාට සහය වීමට යාමේදී ප්‍රථමාධාරකරු විසින් තමාව කිසිදු අනතුරුදායක තත්වයක පත්කර නොගත යුතුය.
Q 48	The first aider should not leave someone who is feeling suicidal on their own	ප්‍රථමාධාරකරු විසින් සියදිවි හානි කරගැනීමේ සිතුවිලි ඇති පුද්ගලයකු තනිකර නොයා යුතුය.
Q 49	The first aider should work collaboratively with the suicidal person to ensure their safety, rather than acting alone to prevent suicide	ප්‍රථමාධාරකරු විසින් තනිවම සියදිවි හානිකර ගැනීම වැළක්වීමට ක්‍රියාකිරීමට වඩා සියදිවි හානි කරගැනීමේ සිතුවිලි ඇති පුද්ගලයාගේ ආරක්ෂාව තහවුරු කිරීමට එම පුද්ගලයා සමග සහයෝගීතාවයෙන් කටයුතු කළයුතුය.
Q 50	If the first aider suspects there is an immediate risk of the person acting on suicidal thoughts, they should act quickly even if they are unsure	යම් පුද්ගලයකු සියදිවි හානි කරගැනීමේ සිතුවිලි මත කටයුතු කිරීමේ ක්ෂණික අවදානමක් අතිබවට ප්‍රථමාධාරකරුට සැකයක් ඇත්නම්, එය ස්ථිර වශයෙන්ම කිව නොහැකි වුවත්, ප්‍රථමාධාරකරු ඉක්මණින්ම ක්‍රියාත්මක විය යුතුය.
Q 51	The first aider should be prepared for the suicidal person to possibly express anger and feel betrayal by their attempt to prevent their suicide or help them get professional help	සියදිවි හානි කරගැනීමේ සිතිවිලි සහිත පුද්ගලයාගෙන් තමන් වෙත එල්ලවිය හැකි කෝපය හෝ සියදිවි හානිකරගැනීමේ උත්සාහය වැලැක්වීමෙන් හා ඔවුනට වෘත්තීමය සහය ලබාගැනීමට උපකාර කිරීම තුලින් තමාට ද්‍රෝහිකමක් කල ලෙස එම පුද්ගලයා තුල ඇතිවිය හැකි හැඟීමකට මුහුණදීමට ප්‍රථමාධාරකරු සූදානම් විය යුතුය.
Q 52	If the person is suicidal, the first aider should	එම පුද්ගලයාට සියදිවි හානි කරගැනීමේ සිතුවිලි ඇතිනම් ප්‍රථමාධාරකරු විසින්:
Q 52.b	Encourage the suicidal person to get appropriate professional help as soon as possible (i.e. See a mental health professional or someone at a mental health service)	සියදිවි හානි කරගැනීමේ සිතිවිලි සහිත පුද්ගලයාව හැකි ඉක්මනින් සුදුසු වෘත්තීමය සහායක් ලබා ගැනීම සඳහා දිරිමත් කළ යුතුය (මානසික සෞඛ්‍ය වෘත්තීයවේදියකු හෝ මානසික සෞඛ්‍ය සේවාවක පුද්ගලයකු)
Q 53	If the suicidal person can't commit to stay safe, the first aider should	සියදිවි හානි කරගැනීමේ සිතුවිලි ඇති පුද්ගලයා ආරක්ෂිතව නොසිටී නම්, ප්‍රථමාධාරකරු විසින්:
Q 53.b	Encourage the suicidal person to get appropriate professional help as soon as possible (i.e. See a mental health professional or someone at a mental health service)	සියදිවි හානි කරගැනීමේ සිතුවිලි ඇතිනම් පුද්ගලයාව සුදුසු වෘත්තීය මට්ටමේ සහායක් ලබා ගැනීම සඳහා දිරිමත් කළ යුතුය. (මානසික සෞඛ්‍ය වෘත්තීයවේදියකු හෝ මානසික සෞඛ්‍ය සේවාවක යමකු සමඟ)
Q 54	If the suicidal person has a specific plan, the first aider should	සියදිවි හානි කරගැනීමේ සිතුවිලි ඇති පුද්ගලයාට නිශ්චිත සැලසුමක් ඇතිනම්, ප්‍රථමාධාරකරු විසින්:
Q 54.a	Discuss with the suicidal person what actions they should take to get help	සහයක් ලබාගැනීම සඳහා කළහැකි දේ පිළිබඳව සියදිවි හානි කරගැනීමේ සිතුවිලි ඇතිනම් පුද්ගලයා සමඟ සාකච්ඡා කළ යුතුය.
Q 54.b	Encourage the suicidal person to get appropriate professional help as soon as possible (i.e. See a mental health professional or someone at a mental health service)	සියදිවි හානි කරගැනීමේ සිතුවිලි ඇතිනම් පුද්ගලයාව සුදුසු වෘත්තීය මට්ටමේ සහායක් ලබා ගැනීම සඳහා දිරිමත් කළ යුතුය (මානසික සෞඛ්‍ය වෘත්තීයවේදියකු හෝ මානසික සෞඛ්‍ය සේවාවක යමකු සමඟ)
Q 54.c	Call a mental health crisis telephone line and ask for advice on the situation	මානසික සෞඛ්‍ය ආයතනයක් හෝ හදිසි සේවා දුරකථන අංකයක් අමතා එම අවස්තාව පිළිබඳ උපදෙස් ලබා ගන්න.
Q 56	If the suicidal person does not agree to give the first aider the things they intend using to kill themselves, the first aider should	සියදිවි හානි කරගැනීමේ සිතුවිලි ඇති පුද්ගලයා ඒ සඳහා භාවිතා කිරීමට අපේක්ෂා කරන දේ භාර දීමට අකමැති නම්, ප්‍රථමාධාරකරු විසින්:
Q 56.a	Discuss with the suicidal person what actions they should take to get help	සහයක් ලබාගැනීම සඳහා කළහැකි දේ පිළිබඳව සියදිවි හානි කරගැනීමේ සිතුවිලි ඇතිනම් පුද්ගලයා සමඟ සාකච්ඡා කළ යුතුය.
Q 56.b	Call a mental health centre or crisis telephone line and ask for advice on the situation	මානසික සෞඛ්‍ය ආයතනයක් හෝ හදිසි සේවා දුරකථන අංකයක් අමතා එම අවස්තාව පිළිබඳ උපදෙස් ලබා ගන්න.
Q 57	If the suicidal person has attempted suicide in the past, the first aider should	සියදිවි හානි කරගැනීමේ සිතුවිලි ඇති පුද්ගලයා මීට පෙර සියදිවි හානි කරගැනීම සඳහා උත්සාහ කර ඇත්නම්, ප්‍රථමාධාරකරු විසින්:
Q 57.a	Discuss with the suicidal person what actions they should take to get help	සහයක් ලබාගැනීම සඳහා කළහැකි දේ පිළිබඳව සියදිවි හානි කරගැනීමේ සිතුවිලි ඇතිනම් පුද්ගලයා සමඟ සාකච්ඡා කළ යුතුය.
Q 57.b	Encourage the suicidal person to get appropriate professional help as soon as possible (i.e. See a mental health professional or someone at a mental health service)	සියදිවි හානි කරගැනීමේ සිතුවිලි ඇතිනම් පුද්ගලයාව සුදුසු වෘත්තීය මට්ටමේ සහායක් ලබා ගැනීම සඳහා දිරිමත් කළ යුතුය (මානසික සෞඛ්‍ය වෘත්තීයවේදියකු හෝ මානසික සෞඛ්‍ය සේවාවක යමකු සමඟ)
Q 58	If the suicidal person is known to have a diagnosis of a mental illness, the first aider should	සියදිවි හානි කරගැනීමේ සිතුවිලි ඇති පුද්ගලයා, කිසියම් මානසික රෝග-විනිශ්චයකින් යුතුයි නම්, ප්‍රථමාධාරකරු විසින්:
Q 58.a	Discuss with the suicidal person what actions they should take to get help	සහයක් ලබාගැනීම සඳහා කළහැකි දේ පිළිබඳව සියදිවි හානි කරගැනීමේ සිතුවිලි ඇතිනම් පුද්ගලයා සමඟ සාකච්ඡා කළ යුතුය.
Q 58.b	Encourage the suicidal person to get appropriate professional help as soon as possible (i.e. See a mental health professional or someone at a mental health service)	සියදිවි හානි කරගැනීමේ සිතුවිලි ඇතිනම් පුද්ගලයාව සුදුසු වෘත්තීය මට්ටමේ සහායක් ලබා ගැනීම සඳහා දිරිමත් කළ යුතුය. (මානසික සෞඛ්‍ය වෘත්තීයවේදියකු හෝ මානසික සෞඛ්‍ය සේවාවක යමකු සමඟ)
Q 59	If the suicidal person refuses professional help, the first aider should: Call a mental health centre or crisis telephone line and ask for advice on the situation	සියදිවි හානි කරගැනීමේ සිතුවිලි ඇති පුද්ගලයා වෘත්තීය මට්ටමේ සහායක් ලබා ගැනීම ප්‍රතික්ෂේප කරයි නම්, ප්‍රථමාධාරකරු විසින්: මානසික සෞඛ්‍ය ආයතනයක් හෝ හදිසි සේවා දුරකථන අංකයක් අමතා එම අවස්තාව පිළිබඳ උපදෙස් ලබා ගන්න.
Q 60	If the first aider needs to contact a health professional about the suicidal person, they should preferably contact a professional the person already knows and trusts	සියදිවි හානි කරගැනීමේ සිතුවිලි ඇති පුද්ගලයා පිළිබඳව සෞඛ්‍ය වෘත්තීයවේදියකු හා සාකච්ඡා කළයුතු වූ විට, ප්‍රථමාධාරකරු විසින්, ඒ සඳහා එම පුද්ගලයා දැනටමත් දන්නා හා විශ්වාස කරන වෘත්තීයවේදියකු තෝරාගත යුතුය.
Q 61	If the first aider has to call the police, they should inform them that the person is suicidal in order to help them respond appropriately	ප්‍රථමාධාරකරුට පොලීසියට ඒ බව දැනුම් දිය යුතු විට නිසි ප්‍රතිචාරයක් ලබාගැනීම සඳහා, එම පුද්ගලයා සියදිවි හානි කරගැනීමේ සිතුවිලි වලින් යුක්ත බව දැන්විය යුතුය.
Q 62	If the suicidal person is reluctant to seek help, the first aider should	සියදිවි හානි කරගැනීමේ සිතුවිලි ඇති පුද්ගලයා වෘත්තීය මට්ටමේ සහායක් ලබා ගැනීමට පැකිළෙයි නම්, ප්‍රථමාධාරකරු විසින්:
Q 62.a	Keep encouraging them to see a mental health professional	ඔවුන්ව මානසික සෞඛ්‍ය වෘත්තීයවේදියකු හමුවීම සඳහා දිගටම දිරිමත් කළ යුතුය.
Q 62.b	Contact a suicide prevention hotline for guidance on how to help them	මානසික සෞඛ්‍ය ආයතනයක් හෝ හදිසි සේවා දුරකථන අංකයක් අමතා එම අවස්තාව පිළිබඳ උපදෙස් ලබා ගන්න.
Q 63	If the suicidal person doesn't want to talk to someone face-to-face, the first aider should encourage them to contact a suicide helpline	සියදිවි හානි කරගැනීමේ සිතුවිලි ඇති පුද්ගලයා කිසිවකු සමග මුණගැසී සාකච්ඡා කිරීමට අකමැති විට, ප්‍රථමාධාරකරු විසින්, එවැනි අය සඳහා ඇති දුරකථන-උපකාරක සේවාවක් ඇමතීමට දිරිමත් කළ යුතුය.
Q 64	The first aider should find out information on the resources and services available for a person who is considering suicide	සියදිවි හානි කරගැනීමේ සිතුවිලි ඇති පුද්ගලයකු සඳහා ඇති සේවාවන් හා උපකාර මූලාශ්‍ර ප්‍රථමාධාරකරු විසින් දැනගත යුතුය.
Q 65	The first aider should provide the suicidal person with information and resources about where they can seek help	උපකාර ලබාගත හැකි මූලාශ්‍ර පිළිබඳ තොරතුරු ප්‍රථමාධාරකරු විසින් සියදිවි හානි කරගැනීමේ සිතුවිලි ඇති පුද්ගලයාට සැපයිය යුතුය.
Q 66	If the suicidal person has a weapon, the first aider should contact the police	සියදිවි හානි කරගැනීමේ සිතුවිලි ඇති පුද්ගලයා සතුව කිසියම් ආයුධයක් ඇත්නම්, ප්‍රථමාධාරකරු විසින්: පොලීසිය සම්බන්ධ කරගත යුතුය.
Q 67	The first aider must keep in mind that they may not be successful in preventing suicide	සියදිවි හානි කරගැනීම වැළැක්වීමේ තමාගේ උත්සාහය සැමවිටම සාර්ථක නොවිය හැකි බව ප්‍රථමාධාරකරු විසින් සිහිතබා ගත යුතුය.
Q 68	The first aider should exercise appropriate self-care after helping someone who is feeling suicidal	සියදිවි හානි කරගැනීමේ සිතුවිලි ඇති පුද්ගලයකුට උපකාර කිරීමෙන් පසු, ප්‍රථමාධාරකරු විසින් තමා පිළිබඳව සැළකිලිමත් විය යුතුය.
	Section 4	සියදිවි හානි කරගැනීමේ සිතුවිලි ඇති පුද්ගලයා හා කතාබහ කිරීම
	Part A	ඔබ සැළැකිලිමත් වනබව ඒත්තු ගැන්වීම
Q 69	The first aider should tell the suicidal person they care and want to help	තමන් ඔවුන් කෙරෙහි සැළකිළිමත් වනබව හා තමාට උදව් කිරීමට අවශ්‍ය බව ප්‍රථමාධාරකරු විසින් සියදිවි හානි කරගැනීමේ සිතුවිලි ඇති පුද්ගලයාට පැවසිය යුතුය.
Q 70	The first aider should reassure the suicidal person that they want to hear whatever the person has to say	එම පුද්ගලයාට පැවසීමට ඇතිදේට සවන්දීමට තමන්ට අවශ්‍ය බව ප්‍රථමාධාරකරු විසින් සියදිවි හානි කරගැනීමේ සිතුවිලි ඇති පුද්ගලයාට පැවසිය යුතුය.
	Part B	සාකච්ඡාව සිදුකලයුතු ආකාරය
Q 71	The first aider should give the suicidal person their undivided attention	ප්‍රථමාධාරකරු විසින් සියදිවි හානි කරගැනීමේ සිතුවිලි ඇති පුද්ගලයාට සම්පූර්ණ අවධානය ලබාදිය යුතුය.
Q 72	The first aider should be patient and calm while the suicidal person is talking about their feelings	සියදිවි හානි කරගැනීමේ සිතුවිලි ඇති පුද්ගලයා තම සිතුම් පිළිබඳ පවසන විට ප්‍රථමාධාරකරු ඉවසීමෙන් හා සංසුන්ව සිටිය යුතුය.
Q 73	The first aider should be conscious of their body language, ensuring it doesn't communicate a lack of interest or negative attitude	ප්‍රථමාධාරකරු විසින් තම ශරීර භාව්‍ය ප්‍රකාශන පිළිබඳ සැළකිලිමත් වෙමින්, සාකච්ඡාව පිළිබඳ කිසිදු නීරසයක් හෝ සෘණවාදී ආකල්පයක් ඇතිබව ගම්‍ය නොවන බවට වග බලා ගත යුතුය.
	Part C	සක්‍රීයව සවන් දීම
Q 74	The first aider should show they are listening by summarising what the suicidal person is saying	සියදිවි හානි කරගැනීමේ සිතුවිලි ඇති පුද්ගලයා ප්‍රකාශ කරන දේ සාරාංශගත කරමින් තමන් හොඳින් සවන් දෙමින් සිටින බව ප්‍රථමාධාරකරු විසින් පෙන්විය යුතුය.
Q 75	The first aider should clarify important points with the person to make sure they fully understand	ප්‍රථමාධාරකරු විසින් වැදගත් කරුණු සැක හැර ගැනීමට නැවත විමසමින් තමාට සම්පූර්ණයෙන් කියන දෙය අවබෝධවන බවට වග බලා ගත යුතුය.
Q 76	The first aider should ask what the suicidal person is thinking and feeling	සියදිවි හානි කරගැනීමේ සිතුවිලි ඇති පුද්ගලයා ගේ සිතුවිලි හා හැඟීම් ප්‍රථමාධාරකරු විසින් විමසිය යුතුය.
Q 77	The first aider should be supportive and understanding of the suicidal person	ප්‍රථමාධාරකරු විසින් සියදිවි හානි කරගැනීමේ සිතුවිලි ඇති පුද්ගලයාව තේරුම්ගත යුතු අතර උපකාරශීලී විය යුතුය.
Q 78	The first aider should express empathy for the suicidal person	ප්‍රථමාධාරකරු විසින් සියදිවි හානි කරගැනීමේ සිතුවිලි ඇති පුද්ගලයාට අනුවේදනය දැක්විය යුතුය.
Q 79	The first aider should listen to the suicidal person without expressing judgment	ප්‍රථමාධාරකරු විසින් සියදිවි හානි කරගැනීමේ සිතුවිලි ඇති පුද්ගලයාට පූර්ව විනිශ්චයන්ට නො එළබෙමින් සවන්දිය යුතුය.
	Part D	අන්තර්ගතය
Q 80	The first aider should encourage the suicidal person to do most of the talking	කතාබහේ හැකිතරම් ප්‍රමාණයක් සියදිවි හානි කරගැනීමේ සිතුවිලි ඇති පුද්ගලයාට සිදුකිරීමට ප්‍රථමාධාරකරු විසින් දිරිමත් කළ යුතුය.
Q 81	The first aider should let the suicidal person know that it's ok to talk about things that might be painful	වේදනාව දැනවිය හැකි දේ පිළිබඳ කතා කිරීම ගැටළුවක් නොවන බව ප්‍රථමාධාරකරු විසින් සියදිවි හානි කරගැනීමේ සිතුවිලි ඇති පුද්ගලයාට ඒත්තු ගැන්විය යුතුය.
Q 82	The first aider should ask open questions to find out more about the suicidal thoughts and feelings and the problems behind these	සියදිවි හානි කරගැනීමේ සිතුවිලි හා හැඟීම් හා ඊට බලපෑ ගැටළු හඳුනා ගැනීම සඳහා ප්‍රථමාධාරකරු විසින් විවෘත ප්‍රශ්න යොමුකළ යුතුය.
Q 83	The first aider should focus on the things that will keep the suicidal person safe for now rather than the things that put the person at risk	සියදිවි හානි කරගැනීමේ සිතුවිලි ඇති පුද්ගලයාව අවධානමට හෙලන කරුණු වලට වඩා දැන් ඇති සුරක්ෂිත බවට ඉවහල් වන කරුණු පිළිබඳ ප්‍රථමාධාරකරු විසින් වැඩි අවධානයක් යොමුකළ යුතුය.
	Part E	සියදිවි හානි කරගැනීමේ සිතුවිලි සඳහා ප්‍රතිචාර දැක්වීම
Q 84	Suicidal thoughts are often a plea for help and a desperate attempt to escape from problems and distressing feelings. The first aider should therefore allow the suicidal person to talk about those thoughts and feelings	බොහෝවිට, සියදිවි හානි කරගැනීමේ සිතුවිලි යනු උපකාර සඳහා ආයාචනයන් හා ගැටළුවලින් හා වේදනාකාරී හැඟීම් වලින් මිදීමට සිදුකරන අසාර්ථක වෑයම් වේ. මේ නිසා ප්‍රථමාධාරකරු විසින් සියදිවි හානි කරගැනීමේ සිතුවිලි ඇති පුද්ගලයාට තම සිතුම් හා හැඟීම් පිළිබඳ කතාකිරීමට අවස්ථාව දිය යුතුය.
Q 85	The first aider needs to allow the suicidal person to talk about their reasons for wanting to die	ප්‍රථමාධාරකරු විසින් සියදිවි හානි කරගැනීමේ සිතුවිලි ඇති පුද්ගලයාට තමා දිවි තොර කර ගැනීමට බලපෑ හේතු පිළිබඳ කතාකිරීමට අවස්ථාව දිය යුතුය.
Q 87	The first aider should accept what the suicidal person is saying without agreeing or disagreeing with their behaviour or point of view	ප්‍රථමාධාරකරු විසින් සියදිවි හානි කරගැනීමේ සිතුවිලි ඇති පුද්ගලයා ප්‍රකාශ කරන කරුණු, ඔවුන්ගේ හැසිරීම හා මතවාද, අනුමත කිරීමකින් හෝ නොකිරීමකින් තොරව පිළිගත යුතුය.
Q 88	The first aider should validate the suicidal person's thoughts and feelings and acknowledge that these may be hard to talk about	ප්‍රථමාධාරකරු විසින් සියදිවි හානි කරගැනීමේ සිතුවිලි ඇති පුද්ගලයාගේ සිතුවිලි හා හැඟීම් සනාථ කර ගන්නා අතර ඒවා පිළිබඳ කතාබහ කිරීම අපහසු කර්තව්‍යක් බව තමන් පිළිගන්නා බව දැන්විය යුතුය.
Q 89	The first aider should allow the suicidal person to express their feelings (.e.g. allow them to cry, express anger or scream)	ප්‍රථමාධාරකරු විසින් සියදිවි හානි කරගැනීමේ සිතුවිලි ඇති පුද්ගලයාගේ හැඟීම් ප්‍රකාශ වීමට ඉඩ දිය යුතුය (උදා- ඔවුන්ට හැඬීමට ඉඩදීම, කේන්තිය පිට කිරීමට හෝ කෑගැසීමට ඉඩදීම)
	Part F	අස්වසාලීම
Q 90	The first aider should reassure the suicidal person that they are there for them and want to help.	ප්‍රථමාධාරකරු විසින් තමන් ඔවුන් වෙනුවෙන් සිටිනබව හා උපකාර කිරීමට කැමති බව පවසමින් සියදිවි හානි කරගැනීමේ සිතුවිලි ඇති පුද්ගලයාව අස්වසාලිය යුතුය.
Q 91	The first aider should reassure the suicidal person that thoughts of suicide are common, and that many people have them at some stage in their lives	ප්‍රථමාධාරකරු විසින් සියදිවි හානි කරගැනීමේ සිතුවිලි ඇති පුද්ගලයාට එම සිතුවිලි සුලභ බවත්, බොහෝ පූද්ගලයන්ට ජීවිතයේ යම් අවධියක ඒවා ඇතිවන බවත් දක්වා අස්වසාලිය යුතුය.
Q 92	The first aider should remind the suicidal person that suicidal thoughts need not be acted on	ප්‍රථමාධාරකරු විසින් සියදිවි හානි කරගැනීමේ සිතුවිලි ඇති පුද්ගලයාට, එම සිතුවිලි ක්‍රියාවට නැංවීම අනවශ්‍ය බව සිහිපත් කළ යුතුය.
Q 93	The first aider should reassure the suicidal person that there are solutions to problems or ways other than suicide for coping	ප්‍රථමාධාරකරු විසින් සියදිවි හානි කරගැනීමේ සිතුවිලි ඇති පුද්ගලයාට, ගැටළුවලට පිළියම් ඇති බවත්, සියදිවි හානි කරගැනීම හැර ඒවාට මුහුණ දීමට වෙනත් විකල්ප ඇති බවත් දක්වා අස්වසාලිය යුතුය.
	Part G	ධනාත්මක සාධක උලුප්පා දැක්වීම
Q 94	The fact that the suicidal person is still alive, and talking to the first aider about their feelings, means that they are not quite sure about suicide. The first aider should point this out as a positive thing	සියදිවි හානි කරගැනීමේ සිතුවිලි ඇති පුද්ගලයා තවමත් ජීවත්වන නිසා හා ප්‍රථමාධාරකරුට සිය සිතුවිලි පවසන නිසා, එම පුද්ගලයාට දිවි තොර කර ගැනීම පිළිබඳ පැහැදිළි මතයක් නැත. මෙය ධනාත්මක සාධකයක් ලෙස දැක්විය යුතුය.
Q 95	The first aider should thank the suicidal person for sharing their feelings with them and acknowledging the courage this takes	සියදිවි හානි කරගැනීමේ සිතුවිලි ඇති පුද්ගලයා තම සිතුවිලි පැවසීම පිළිබඳ ප්‍රථමාධාරකරු තුති පුද කළ යුතු අතර ඊට අවශ්‍ය ධෛර්යය තිබීම පිළිබඳ ප්‍රශංසා කළ යුතුය.
Q 96	The first aider needs to find out what has supported the suicidal person in the past and whether these supports are still available	සියදිවි හානි කරගැනීමේ සිතුවිලි ඇති පුද්ගලයාට පෙරදී සහනය පිණිස උපකාරීවූ දේ හා ඒවා තවමත් ඇත්දැයි ප්‍රථමාධාරකරු විසින් සොයා දැනගත යුතුය.
	Part H	සහාය ලබාදීම
Q 97	The first aider should ask the suicidal person how they would like to be supported and if there is anything they can do to help	තමාට සහය විය යුත්තේ කෙසේදැයි සහ කිසියම් උදව්වක් අවශ්‍ය දැයි ප්‍රථමාධාරකරු විසින් සියදිවි හානි කරගැනීමේ සිතුවිලි ඇති පුද්ගලයාගෙන් විමසිය යුතුය.
	Part I	සියදිවි හානි කරගැනීමේ සිතුවිලි ඇති පුද්ගලයකු සමඟ කතාකිරීමෙන් වැළකිය යුතු දේ
Q 99	The first aider should not:	ප්‍රථමාධාරකරු විසින් පහත දේ නොකළ යුතුය:
Q 99.a	argue or debate with the person about their thoughts of suicide	එම පුද්ගලයා ගේ සියදිවි හානි කරගැනීමේ සිතුවිලි පිළිබඳ වාද විවාද කිරීම.
Q 99.b	discuss with the person whether suicide is right or wrong	සියදිවි හානි කරගැනීම වැරදි හෝ නිවැරදිදැයි එම පුද්ගලයා සමඟ සාකච්ඡා කිරීම.
Q 99.c	minimise the suicidal person's problems	එම පුද්ගලයාගේ ගැටළු ලඝුකොට දැක්වීම.
Q 99.d	give glib 'reassurance' such as 'don't worry', 'cheer up', 'you have everything going for you' or 'everything will be alright'	"දුක් නොවන්න", "ප්‍රබෝධමත් වන්න", "ඔබට අවශ්‍ය පරිදි සියල්ල සිදුවේ", "සියළු දේ හරියයි" වැනි අතාත්ත්වික අස්වසාලීම් කිරීම.
Q 99.i	let the fear of saying the wrong words or of not saying the perfect words keep them from encouraging the suicidal person to talk	නිසි වචන භාවිතා නොවේ යන බිය හෝ නොනිසි වචන භාවිතා වේ යන බිය නිසා, සියදිවි හානි කරගැනීමේ සිතුවිලි ඇති පුද්ගලයාව කතාකිරීමට දිරිමත් කිරීමෙන් වැළකීම.
Q 99.j	take any hurtful actions or words of the suicidal person personally	සියදිවි හානි කරගැනීමේ සිතුවිලි ඇති පුද්ගලයා සිදුකළ/ කියූ තමාව රිදවූ ක්‍රියා හෝ වචන පෞද්ගලික ලෙස ගැනීම.
	Section 5	සියදිවි හානි කර නොගන්නා බවට වන සම්මුති
	Part A	සුරක්ෂිත සැලසුම සැකසීම- සියදිවි හානි කරගැනීමේ සිතුවිලි ඇති පුද්ගලයා හා ප්‍රථමාධාරකරු අතර එම පුද්ගලයා සුරක්ෂිත කිරීම සඳහා ඇතිකරගන්නා ගිවිසුම
Q 100	The first aider should engage the suicidal person to the fullest extent possible in decisions about a safety plan	සුරක්ෂිත සැලසුම පිළිබඳව තීරණ ගැනීමේදී, ප්‍රථමාධාරකරු විසින් සියදිවි හානි කරගැනීමේ සිතුවිලි ඇති පුද්ගලයාව හැකි උපරිම පමණින් දායක කරගත යුතුය.
	Part B	සැලසුමේ තිබිය යුතු කරුණු
Q 101	The safety plan should be clear, outlining what will be done, who will be doing it, and when it will be carried out	සුරක්ෂිත සැලසුම පැහැදිළි විය යුතු අතර, කළ යුතු දේ, කවරකු කළ යුතුද, කවදා කළ යුතුද යන කරුණු එහි සඳහන් විය යුතුය.
Q 102	The safety plan should focus more on what the suicidal person should do rather than what they should not do	සුරක්ෂිත සැලසුමෙහි වඩා අවධාරණය විය යුත්තේ විසින් සියදිවි හානි කරගැනීමේ සිතුවිලි ඇති පුද්ගලයා නොකළ යුතු දේට වඩා කළයුතු දේය.
Q 103	The first aider should not assume that a safety plan is adequate to keep the suicidal person safe	සියදිවි හානි කරගැනීමේ සිතුවිලි ඇති පුද්ගලයා රැකගැනීමට සුරක්ෂිත සැලසුම පමණක් ප්‍රමාණවත් වේ යැයි ප්‍රථමාධාරකරු අනුමාන නොකළ යුතුය.
	Part C	ඇමතිය හැකි අය/දේ
Q 104	Safety plans should include 24-hour safety contacts in case the suicidal person feels unable to continue with the agreement not to attempt suicide (such as a suicide helpline, professional helper or family member)	සියදිවි හානි කරගැනීමේ සිතුවිලි ඇති පුද්ගලයාට ඊට උත්සාහ නොකරන බවට ඇති ගිවිසුමට බැඳී සිටීමට නොහැකි වූවිට, පැය 24 හිම ඇමතිය හැකි අය/තැන් සුරක්ෂිත සැලසුමෙහි ඇතුළත් විය යුතුය (දුරකථන-උපකාරක සේවාවක, වෘත්තීය සහායකයකු, පවුලේ සාමාජිකයන් වැනි).
Q 105	The safety plan should include contact numbers for the suicidal person's doctor or mental health care professional, a suicide helpline or 24-hour crisis line, as well as friends and family members who will help in an emergency	සියදිවි හානි කරගැනීමේ සිතුවිලි ඇති පුද්ගලයාගේ වෛද්‍යවරයාගේ හෝ මානසික සෞඛ්‍ය වෘත්තීයවේදියාගේ ඇමතුම් අංක, දුරකථන-උපකාරක සේවාවක හෝ පැය 24 හදිසි අවස්ථා උපකාරක සේවා ඇමතුම් අංක, හදිසි අවස්ථාවක උපකාර කළ හැකි මිතුරන්ගේ හා පවුලේ සාමාජිකයන්ගේ අංක සුරක්ෂිත සැලසුමෙහි ඇතුළත් විය යුතුය.
Q 106	The first aider should ask the suicidal person to keep a list of safety contacts with them and agree to call someone when they are feeling suicidal	තමා සතුව ඇමතුම් ලැයිස්තුවක් තබාගන්නා ලෙසත්, සියදිවි හානිකරගැනීමට සිතෙන විට, කිසිවකු අමතන ලෙසත් ප්‍රථමාධාරකරු විසින් විසින් සියදිවි හානි කරගැනීමේ සිතුවිලි ඇති පුද්ගලයාට පැවසිය යුතුය.
	Part D	සැලසුමේ කාල රාමුව
Q 107	Safety plans should be for a length of time which will be easy for the suicidal person to cope with, so that they can feel able to fulfil the agreement and have a sense of achievement	සුරක්ෂිත සැලසුම සියදිවි හානි කරගැනීමේ සිතුවිලි ඇති පුද්ගලයාට අනුගත විය හැකි කාල පරාසයක් සඳහා විය යුතු අතර, ඊට අනුගතවිය හැකියැයි හැඟීමටත්, එසේ අනුගත වීම මගින් ආත්ම-තෘප්තියක් ලැබීමටත් හැකිවිය යුතුය.
	Section 6	ප්‍රථමාධාරකරුවන් විසින් දැනගතයුතු දේ: ප්‍රථමාධාරකරුවන් විසින් පහත දේ පිළිබඳ දැනුවත් විය යුතුය.
	Part A	සියදිවි හානි කරගැනීම පිළිබඳ කරුණු
Q 108	The risk factors for suicide	සියදිවි හානි කරගැනීමට අදාළ අවධානම් සාධක
Q 109	The link between suicide and mental illness	සියදිවි හානි කරගැනීම හා මානසික රෝග අතර ඇති සම්බන්ධය.
Q 110	That talking about suicide will not 'put the idea' into someone's head	සියදිවි හානි කරගැනීම පිළිබඳ කතාකිරීම මගින් ඒ සඳහා පෙළඹීමට අදහසක් මනසට ඇතුළු නොවන බව.
	Part B	සියදිවි හානි කරගැනීමේ සිතුවිලි අවබෝධ කර ගැනීම.
Q 111	The first aider should be aware that it is more important to be genuinely caring than to say 'all the right things'	වඩාත් වැදගත්වන්නේ එම පුද්ගලයාට සියළුම නිවැරදි කරුණු පැවසීමට වඩා අවංකව උදව් කිරීමේ අභිලාශය බව බව ප්‍රථමාධාරකරු විසින් දැනසිටිය යුතුය.
Q 112	The reasons why people have thoughts about suicide	මිනිසුන් තුළ සියදිවි හානි කරගැනීමේ සිතුවිලි ඇත්තේ ඇයිද යන්න.
Q 113	That most suicidal people do not want to die. They simply do not want to live with the pain	සියදිවි හානි කරගැනීමේ සිතුවිලි ඇති බොහෝ පුද්ගලයන්ට සැබැවින්ම මියයාමට අනවශ්‍ය බව හා ඔවුනට ඇත්තේ යම් වේදනාවක් සමග ජීවත් වීමට ඇති අකමැත්ත බව.
Q 114	That anyone could have thoughts of suicide	ඕනෑම කෙනෙකුට සියදිවි හානි කරගැනීමේ සිතුවිලි ඇතිවිය හැක යන්න.
Q 115	The reasons why people who are having suicidal thoughts don't ask for	සියදිවි හානි කරගැනීමේ සිතුවිලි ඇති පුද්ගලයන් ඊට මුහුණදීමට උදව් නොසොයන්නේ ඇයිද යන්න.
	Part C	සියදිවි හානි කරගැනීමේ සිතුවිලි ඇතිවිට උපකාර කිරීම
Q 116	That suicide can be prevented	සියදිවි හානි කරගැනීම වළක්වා ගත හැක.
Q 117	That openly talking about suicidal thoughts and feelings can save a life	සියදිවි හානි කරගැනීමේ සිතුවිලි පිළිබඳව විවෘතව කතාකිරීමෙන් ජීවිතයක් රැකගත හැකි බව.
Q 118	That they should not underestimate their abilities to help a suicidal person, even to save a life	සියදිවි හානි කරගැනීමේ සිතුවිලි ඇති පුද්ගලයකුට උපකාර කිරීමට ඔවුන්ට ඇති හැකියාවන් අවතක්සේරු නොකළ යුතු බව.
Q 119	That unless someone tells you, the only way to know if a person is thinking of suicide is to ask	වෙනත් කිසිවකු ප්‍රකාශ නොකරන්නේ නම්, කිසියම් පුද්ගලයකුට සියදිවි හානි කරගැනීමේ සිතුවිලි ඇතිබව දැනගැනීමේ එකම මග, එය විමසීම බව.
Q 120	That use of alcohol or other drugs can increase the risk of a person acting on suicidal thoughts	මත්පැන් හා අනෙකුත් මත්ද්‍රව්‍ය මගින් පුද්ගලයකු සියදිවි හානි කරගැනීමේ සිතුවිලි මත ක්‍රියාකිරීමේ අවධානම ඉහළ දමන බව .
Q 121	That even though the first aider can offer support, they are not responsible for the actions or behaviour of someone else, and cannot control what they might decide to do	මූලික උපකාර සැපයුවද, ප්‍රථමාධාරකරුවකු, වෙනත් අයකුගේ ක්‍රියාවන් සඳහා හෝ හැසිරීම් සඳහා වගකිවයුතු නැති බව හා අනෙකකු කිරීමට තීරණය කරන දේ පාලනය කිරීමට නොහැකි වියහැකි බව.
Q 122	The local services that can assist in response to people at risk of suicide (i.e. hospitals, mental health clinics, mobile outreach crisis teams, suicide prevention helplines, local emergency services)	අවධානම ඇති පුද්ගලයන්ට සහයක් වියහැකි ප්‍රාදේශීය සේවා (උදා- රෝහල්, මානසික සෞඛ්‍ය සායන, ජංගම සහන කණ්ඩායම්, උපකාරක-දුරකථන සේවා, එම ප්‍රදේශයේ ඇති අනෙකුත් අවස්ථා සේවාවන්)
	Section 7	රහසිගත බව
Q 123	The first aider must never agree to keep the risk of suicide a secret	ප්‍රථමාධාරකරු විසින් කිසිවිට සියදිවි හානි කරගැනීමේ අවධානම රහසක් ලෙස තබාගැනීමට එකඟ නොවිය යුතුය.
Q 124	The first aider must never agree to keep the suicidal person's suicidal plans a secret	ප්‍රථමාධාරකරු විසින් කිසිවිට සියදිවි හානි කරගැනීමේ සිතුවිලි ඇති පුද්ගලයාගේ ඒ සඳහා ඇති සැලසුම රහසක් ලෙස තබාගැනීමට එකඟ නොවිය යුතුය.
Q 125	If the suicidal person doesn't want the first aider to tell anyone about their suicidal thoughts, the first aider should not agree and explain why, e.g. "I care about you too much to keep a secret like this. You need help and I am here to help you get it"	සියදිවි හානි කරගැනීමේ සිතුවිලි ඇති පුද්ගලයා ඒ පිළිබඳව කිසිවකුට නොපවසන ලෙස කියන විට, ප්‍රථමාධාරකරු විසින් මතු දැක්වෙන පරිදි පවසමින් එකඟ නොවිය යුතුය. “ මා ඔබ පිළිබඳ සැළකිලිමත් වෙමින් රැකකවරණය සැපයිය යුතු බැවින් මෙය රහසක් ලෙස තබාගත නොහැක. ඔබව උපකාර අවශ්‍ය අතර එය ලබා ගැනීමට මා ඔබට සහය විය යුතුය”.
Q 126	If the first aider needs to breach confidentiality to ensure the person's safety, they should be transparent and tell the person who they will be notifying	එම පුද්ගයලාගේ සුරක්ෂිත බව උදෙසා රහසිගතබව බිඳහෙලීමට ප්‍රථමාධාරකරුට සිදුවූ විට, පාරදෘශ්‍ය වෙමින් මෙය කවරකුට දන්වන්නේදැයි එම පුද්ගලයාට පැවසිය යුතුය.
Q 127	The first aider should treat the suicidal person with respect and involve them in decisions about who else knows about the suicidal crisis	සියදිවි හානි කරගැනීමේ සිතුවිලි ඇති පුද්ගලයාගේ ආත්ම ගරුත්වය ආරක්ෂාවන පරිදි සැළකිය යුතු අතර මෙම ගැටළුව දැනගත යුතු පුද්ගලයන් තීරණය කිරීමේදී ඔවුන්වද සහභාගි කරගත යුතුය.
Q 128	If the suicidal person refuses to give permission to disclose information about their suicidal thoughts, the first aider may need to breach their confidentiality to ensure their safety	සියදිවි හානි කරගැනීමේ සිතුවිලි ඇති පුද්ගලයා, එම තත්ත්වය පිළිබඳ කරුණු තවෙකෙකුට පැවසීමට අනුමැතිය නොදෙන විට, එම පුද්ගයලාගේ සුරක්ෂිත බව උදෙසා රහසිගතබව බිඳහෙලීමට ප්‍රථමාධාරකරුට සිදුවිය හැක.
Q 129	The first aider should keep in mind that it is much better to have the person angry at them for sharing their suicidal thoughts without their permission in order to obtain help than to lose the person to suicide	උපකාර ලබාගැනීම සඳහා, තම අනුමැතියකින් තොරව තොරතුරු දැන්වීම පිළිබඳ සියදිවි හානි කරගැනීමේ සිතුවිලි ඇති පුද්ගලයාගේ තමන් හා කේන්තියෙන් සිටීම, එම පුද්ගයලයාට සියදිවි හානිකරගැනීමට මගපාදනවාට වඩා හොඳ බව ප්‍රථමාධාරකරු සිහිතබා ගත යුතුය.
	Section 8	නව යෞවනයන් සම්බන්ධ කරුණු
	Part A	මූලික සහාය
Q 130	The first aider should not leave someone who is feeling suicidal on their own	ප්‍රථමාධාරකරු විසින් සියදිවි හානි කරගැනීමේ සිතුවිලි ඇති පුද්ගලයකු තනිකර නොයා යුතුය.
Q 131	If the person is suicidal, the first aider should	එම නව යෞවනයා සියදිවි හානි කරගැනීමේ සිතුවිලි ඇතිනම් ප්‍රථමාධාරකරු විසින්:
Q 131.a	Discuss with the suicidal adolescent what actions they should take to get help	සහයක් ලබාගැනීම සඳහා කළහැකි දේ පිළිබඳව සියදිවි හානි කරගැනීමේ සිතුවිලි ඇති නව යෞවනයා සමඟ සාකච්ඡා කළ යුතුය.
Q 131.b	Encourage the suicidal adolescent to get appropriate professional help as soon as possible (i.e. See a mental health professional or someone at a mental health service)	සියදිවි හානි කරගැනීමේ සිතුවිලි ඇති නව යෞවනයා සුදුසු වෘත්තීය මට්ටමේ සහායක් හැකි ඉක්මණින් ලබා ගැනීම සඳහා දිරිමත් කළ යුතුය - මානසික සෞඛ්‍ය වෘත්තීයවේදියකු හෝ මානසික සෞඛ්‍ය සේවාවක යමකු සමඟ
Q 132	If the suicidal adolescent can't commit to stay safe, the first aider should	සියදිවි හානි කරගැනීමේ සිතුවිලි ඇති නව යෞවනයා ආරක්ෂිතව නොසිටී නම්, ප්‍රථමාධාරකරු විසින්:
Q 132.a	Discuss with the suicidal adolescent what actions they should take to get help	සහයක් ලබාගැනීම සඳහා කළහැකි දේ පිළිබඳව සියදිවි හානි කරගැනීමේ සිතුවිලි ඇති නව යෞවනයා සමඟ සාකච්ඡා කළ යුතුය.
Q 132.b	Encourage the suicidal adolescent to get appropriate professional help as soon as possible (i.e. See a mental health professional or someone at a mental health service)	සියදිවි හානි කරගැනීමේ සිතුවිලි ඇති නව යෞවනයා සුදුසු වෘත්තීය මට්ටමේ සහායක් හැකි ඉක්මණින් ලබා ගැනීම සඳහා දිරිමත් කළ යුතුය - මානසික සෞඛ්‍ය වෘත්තීයවේදියකු හෝ මානසික සෞඛ්‍ය සේවාවක යමකු සමඟ
Q 133	If the suicidal adolescent has a specific plan, the first aider should	සියදිවි හානි කරගැනීමේ සිතුවිලි ඇති නව යෞවනයාට නිශ්චිත සැලසුමක් ඇතිනම්, ප්‍රථමාධාරකරු විසින්:
Q 133.a	Discuss with the suicidal adolescent what actions they should take to get help	සහයක් ලබාගැනීම සඳහා කළහැකි දේ පිළිබඳව සියදිවි හානි කරගැනීමේ සිතුවිලි ඇති නව යෞවනයා සමඟ සාකච්ඡා කළ යුතුය.
Q 133.b	Encourage the suicidal adolescent to get appropriate professional help as soon as possible (i.e. See a mental health professional or someone at a mental health service)	සියදිවි හානි කරගැනීමේ සිතුවිලි ඇති නව යෞවනයා සුදුසු වෘත්තීය මට්ටමේ සහායක් හැකි ඉක්මණින් ලබා ගැනීම සඳහා දිරිමත් කළ යුතුය (මානසික සෞඛ්‍ය වෘත්තීයවේදියකු හෝ මානසික සෞඛ්‍ය සේවාවක යමකු සමඟ)
Q 133.c	Call a mental health centre or crisis telephone line and ask for advice on the situation	මානසික සෞඛ්‍ය ආයතනයක් හෝ හදිසි සේවා දුරකථන අංකයක් අමතා එම අවස්තාව පිළිබඳ උපදෙස් ලබා ගන්න.
Q 134	If the suicidal adolescent has the means to carry out their suicide plan, the first aider should	සියදිවි හානි කරගැනීමේ සිතුවිලි ඇති නව යෞවනයාට සිය සැලසුම ක්‍රියාත්මක කිරීමේ ක්‍රමවේදයක් ඇතිනම්, ප්‍රථමාධාරකරු විසින්:
Q 134.a	Discuss with the suicidal adolescent what actions they should take to get help	සහයක් ලබාගැනීම සඳහා කළහැකි දේ පිළිබඳව සියදිවි හානි කරගැනීමේ සිතුවිලි ඇති නව යෞවනයා සමඟ සාකච්ඡා කළ යුතුය.
Q 134.b	Encourage the suicidal adolescent to get appropriate professional help as soon as possible (i.e. See a mental health professional or someone at a mental health service)	සියදිවි හානි කරගැනීමේ සිතුවිලි ඇති නව යෞවනයා සුදුසු වෘත්තීය මට්ටමේ සහායක් හැකි ඉක්මණින් ලබා ගැනීම සඳහා දිරිමත් කළ යුතුය (මානසික සෞඛ්‍ය වෘත්තීයවේදියකු හෝ මානසික සෞඛ්‍ය සේවාවක යමකු සමඟ)
Q 134.c	Call a mental health centre or crisis telephone line and ask for advice on the situation	මානසික සෞඛ්‍ය ආයතනයක් හෝ හදිසි සේවා දුරකථන අංකයක් අමතා එම අවස්තාව පිළිබඳ උපදෙස් ලබා ගන්න.
Q 135	If the suicidal adolescent does not agree to give the first aider the things they intend using to kill themselves, the first aider should discuss with the suicidal adolescent what actions they should take to get help	සියදිවි හානි කරගැනීමේ සිතුවිලි ඇති නව යෞවනයා ඒ සඳහා භාවිතා කිරීමට අපේක්ෂා කරන දේ භාර දීමට අකමැති නම්, ප්‍රථමාධාරකරු විසින් සහයක් ලබාගැනීම සඳහා කළහැකි දේ පිළිබඳව සියදිවි හානි කරගැනීමේ සිතුවිලි ඇති නව යෞවනයා සමඟ සාකච්ඡා කළ යුතුය.
Q 136	If the suicidal adolescent has attempted suicide in the past, the first aider should discuss with the suicidal adolescent what actions they should take to get help	සියදිවි හානි කරගැනීමේ සිතුවිලි ඇති නව යෞවනයා මීට පෙර සියදිවි හානි කරගැනීම සඳහා උත්සාහ කර ඇත්නම්, ප්‍රථමාධාරකරු විසින් සහයක් ලබාගැනීම සඳහා කළහැකි දේ පිළිබඳව සියදිවි හානි කරගැනීමේ සිතුවිලි ඇති නව යෞවනයා සමඟ සාකච්ඡා කළ යුතුය.
Q 137	If the suicidal adolescent is known to have a diagnosis of a mental illness, the first aider should	සියදිවි හානි කරගැනීමේ සිතුවිලි ඇති නව යෞවනයා, කිසියම් මානසික රෝග-විනිශ්චයකින් යුතුයි නම්, ප්‍රථමාධාරකරු විසින්:
Q 137.a	Discuss with the suicidal adolescent what actions they should take to get help	සහයක් ලබාගැනීම සඳහා කළහැකි දේ පිළිබඳව සියදිවි හානි කරගැනීමේ සිතුවිලි ඇති නව යෞවනයා සමඟ සාකච්ඡා කළ යුතුය.
Q 137.b	Encourage the suicidal adolescent to get appropriate professional help as soon as possible (i.e. See a mental health professional or someone at a mental health service)	සියදිවි හානි කරගැනීමේ සිතුවිලි ඇති නව යෞවනයා සුදුසු වෘත්තීය මට්ටමේ සහායක් හැකි ඉක්මණින් ලබා ගැනීම සඳහා දිරිමත් කළ යුතුය - මානසික සෞඛ්‍ය වෘත්තීයවේදියකු හෝ මානසික සෞඛ්‍ය සේවාවක යමකු සමඟ
Q 138	If the suicidal adolescent refuses professional help, the first aider should call a mental health centre or crisis telephone line and ask for advice on the situation	සියදිවි හානි කරගැනීමේ සිතුවිලි ඇති නව යෞවනයා වෘත්තීය මට්ටමේ සහායක් ලබා ගැනීම ප්‍රතික්ෂේප කරයි නම්, ප්‍රථමාධාරකරු විසින් මානසික සෞඛ්‍ය ආයතනයක් හෝ හදිසි සේවා දුරකථන අංකයක් අමතා එම අවස්තාව පිළිබඳ උපදෙස් ලබා ගන්න.
Q 139	If the suicidal adolescent is reluctant to seek help, the first aider should	සියදිවි හානි කරගැනීමේ සිතුවිලි ඇති නව යෞවනයා වෘත්තීය මට්ටමේ සහායක් ලබා ගැනීමට පැකිළෙයි නම්, ප්‍රථමාධාරකරු විසින්:
Q 139.a	Keep encouraging them to see a mental health professional	ඔවුන්ව මානසික සෞඛ්‍ය වෘත්තීයවේදියකු හමුවීම සඳහා දිගටම දිරිමත් කළ යුතුය.
Q 139.b	Contact a suicide prevention hotline for guidance on how to help them	මානසික සෞඛ්‍ය ආයතනයක් හෝ හදිසි සේවා දුරකථන අංකයක් අමතා එම අවස්තාව පිළිබඳ උපදෙස් ලබා ගන්න.
Q 140	If the first aider is unable to persuade the suicidal adolescent to get help, they should get assistance from a trusted friend, helpline or mental health professional, The first aider should ensure that the suicidal adolescent receives help from a health professional, support group or relevant community organisation	සියදිවි හානි කරගැනීමේ සිතුවිලි ඇති නව යෞවනයාව වෘත්තීය මට්ටමේ සහායක් ලබා ගැනීමට පොළඹවාගැනීමට ප්‍රථමාධාරකරුට නොහැකි වේනම්, ඔවුන්, විශ්වාසී මිතුරකුගෙන්, දුරකථන සේවාවකින් හෝ මානසික සෞඛ්‍ය වෘත්තීයවේදියකුගෙන් සහාය ලබාගත යුතුය. නව යෞවනයා, මානසික සෞඛ්‍ය වෘත්තීයවේදියකුගෙන්, සහායක කණ්ඩායමකින් හෝ ප්‍රජා ආයතනකින් අවශ්‍ය සහාය ලබන බවට ප්‍රථමාධාරකරු විසින් වග බලාගත යුතුය.
	Part B	සියදිවි හානි කරගැනීමේ සිතුවිලි ඇති නව යෞවනයකු සමග කතා බහ කිරීම
	Part C	රහසිගත බව
Q 142	The first aider should treat the suicidal adolescent with respect and involve them in decisions about who else knows about the suicidal crisis	සියදිවි හානි කරගැනීමේ සිතුවිලි ඇති නව යෞවනයාගේ ආත්ම ගරුත්වය ආරක්ෂාවන පරිදි සැළකිය යුතු අතර මෙම ගැටළුව දැනගත යුතු පුද්ගලයන් තීරණය කිරීමේදී නව යෞවනයාවද සහභාගි කරගත යුතුය.
1	If the suicidal person has already harmed themselves and in a state of needing urgent medical treatment, the first aider should call Suwasariya (1990).	පුද්ගලයා දැනටමත් තමන්ම හානියක් කරගෙන ඇත්නම් හා හදිසි වෛද්‍ය ප්‍රතිකාර අවශ්‍ය තත්වයක හිදී නම් ප්‍රථමාධාරකරු සුවසැරිය (1990) හදිසි ගිලන් රථ සේවාව ඇමතිය යුතුය.
2	If Suwasairya (1990) is not available, the first aider should organise alternative means of transport to hospital.	සුවසැරිය (1990) ගිලන් රථ සපයාගැනීමට නොහැකි නම් පුද්ගලයා රෝහල වෙත රැගෙන යාමට වෙනත් විකල්ප ක්‍රමයක් ප්‍රථමාධාරකරු විසින් සංවිධානය කරගත යුතුය.
3	The first aider should tell the family members of the person about their suicide risk	පුද්ගලයාගේ ජීවිතය හානි කර ගැනීමේ අවදානම පිළිබඳ ප්‍රථමාධාරකරු විසින් පුද්ගලයාගේ පවුලේ සාමාජිකයන්ට කිව යුතුය.
4	If the person has previously attempted suicide, the first aider should ask about the means used	පුද්ගලයා මින් පෙර සියදිවි හානි කර ගැනීමට උත්සහ කර තිබුණේ නම් ඒ කවරාකාර ක්‍රමයකින්දැයි ප්‍රථමාධාරකරු විමසිය යුතුය.
5	The first aider should use language appropriate to the educational and cultural background of the person	පුද්ගලයාගේ අධ්‍යාපන හා සංස්කෘතික පසුබිමට ගැලපෙන භාෂාවන් ප්‍රථමාධාරකරු විසින් භාවිතා කළ යුතුය.
6	The first aider should avoid arguing with the person	ප්‍රථමාධාරකරු පුද්ගලයා සමඟ වාද කිරීමට යාමෙන් වැළකිය යුතුය.
7	If the person has a plan for suicide, the first aider should tell the person's close family members about this	පුද්ගලයාට සියදිවි හානි කර ගැනීමේ සැලසුමක් ඇත්නම් ප්‍රථමාධාරකරු විසින් පුද්ගලයාගේ සමීප පවුලේ සාමාජිකයන්ට ඒ බව කිව යුතුය.
8	The first aider should tell the person that it is the first aider's duty to help them	ඔහුට උදව් කිරීම තම වගකීමක් බව ප්‍රථමාධාරකරු පුද්ගලයාට පැවසිය යුතුය.
9	The first aider should ask if anyone in the person's social network is encouraging suicidal thoughts or actions	පුද්ගලයාගේ සමාජ වටපිටාවේ කවරකු හෝ ඔහුගේ සියදිවි හානිකරගැනීමේ අදහස් හෝ එම ක්‍රියාව දිරිමත් කරන්නේ දැයි ප්‍රථමාධාරකරු විමසිය යුතුය.
11	The first aider should be aware that helping a person at risk of suicide may take a lot of time.	සියදිවි හානි කර ගැනීමේ අවදානම සහිත පුද්ගලයෙකුට උපකාර කිරීම විටෙක බොහෝ වේලාව ගතවන දෙයක් බවට ප්‍රථමාධාරකරු දැනුවත්ව සිටිය යුතුය.
12	The first aider should listen what the suicidal person is saying without agreeing or disagreeing with their behaviour or point of view.	ප්‍රථමාධාරකරු විසින් පුද්ගලයා තම චර්යාව හා මතවාද පිළිබඳ පවසන දෑ පිලිගැනීමකින් හෝ ප්‍රතික්ෂේප කිරීමකින් තොරව භාරගත යුතුය.
13	The first aider should accept what the suicidal person is saying without agreeing or disagreeing with their behavior or point of view	ප්‍රථමාධාරකරු විසින් පුද්ගලයා තම චර්යාව හා මතවාද පිළිබඳ පවසන දෑ පිලිගැනීමකින් හෝ ප්‍රතික්ෂේප කිරීමකින් තොරව අසා සිටිය යුතුයි.
